# Supplementary material for: N-(4-Chloro­benzo­yl)-4-methyl­benzene­sulfonamide
Source: Acta Crystallogr Sect E Struct Rep Online. 2010 Jan 9;66(Pt 2):o327. doi: 10.1107/S1600536809055585 (PMC2979700; doi:10.1107/S1600536809055585)
Supplement: Supplementary file 2 [file e-66-0o327-Isup2.hkl]

# 
# h,k,l, Fc-squared, Fo-squared, sigma(Fo-squared) and status flag 
# 
data_I
_shelx_title ' DAS15 C2/C' 
_shelx_refln_list_code          4 
_shelx_F_calc_maximum      679.11 
_exptl_crystal_F_000      2560.00 
_reflns_d_resolution_high  0.8000 
 
loop_ 
 _symmetry_equiv_pos_as_xyz 
 'x, y, z' 
 '-x, y, -z+1/2' 
 'x+1/2, y+1/2, z' 
 '-x+1/2, y+1/2, -z+1/2' 
 '-x, -y, -z' 
 'x, -y, z-1/2' 
 '-x+1/2, -y+1/2, -z' 
 'x+1/2, -y+1/2, z-1/2' 
 
_cell_length_a    25.6750 
_cell_length_b    12.0508 
_cell_length_c    22.1910 
_cell_angle_alpha  90.000 
_cell_angle_beta  122.160 
_cell_angle_gamma  90.000 
 
_shelx_F_squared_multiplier     1.000 
 
loop_ 
 _refln_index_h 
 _refln_index_k 
 _refln_index_l 
 _refln_F_squared_calc 
 _refln_F_squared_meas 
 _refln_F_squared_sigma 
 _refln_observed_status 
   4   0   0    25621.99    25664.73     88.29 o 
   6   0   0    31390.18    30659.34     83.80 o 
   8   0   0      235.39      220.59     14.62 o 
  10   0   0     2316.34     2222.38     39.29 o 
  12   0   0     3666.83     3660.57     49.02 o 
  14   0   0     1154.84     1218.28     38.47 o 
  16   0   0     4733.27     4572.98     68.71 o 
  18   0   0    12385.95    12708.38    273.79 o 
  20   0   0     3716.93     3901.03    173.07 o 
  22   0   0     1986.02     2176.04     71.06 o 
  24   0   0        7.92       82.94     61.03 o 
  26   0   0        0.15        5.70     69.68 o 
   3   1   0    15165.30    15754.35    231.35 o 
   5   1   0       29.49       47.28      6.95 o 
   7   1   0     3026.48     2856.01     25.51 o 
   9   1   0     1187.60     1165.50     13.55 o 
  11   1   0       45.22       24.19      9.39 o 
  13   1   0     1712.15     1886.10     27.59 o 
  15   1   0        7.73       18.95     18.40 o 
  17   1   0     2125.40     2111.83     52.76 o 
  19   1   0     1048.84     1017.20     37.18 o 
  21   1   0      775.39      779.20     37.54 o 
  23   1   0       22.11       38.83     39.48 o 
  25   1   0       72.99      114.13     70.83 o 
  27   1   0       24.57       87.79     53.73 o 
   0   2   0        3.65        9.31      5.95 o 
   2   2   0    19514.82    17752.43     39.83 o 
   4   2   0      816.45      794.37     12.82 o 
   6   2   0    21739.16    22940.21    144.55 o 
   8   2   0     3711.46     3370.91     31.26 o 
  10   2   0     2251.42     2285.14     31.78 o 
  12   2   0      260.94      205.95     13.29 o 
  14   2   0        0.55        5.88     15.78 o 
  16   2   0      629.36      569.32     23.39 o 
  18   2   0       55.07       56.70     27.82 o 
  20   2   0       33.13       41.02     28.93 o 
  22   2   0     1583.06     1686.98     67.57 o 
  24   2   0      376.99      268.86     43.28 o 
  26   2   0        3.45      -14.42     72.33 o 
   1   3   0    52930.59    51187.30    202.63 o 
   3   3   0     9748.55    10262.46     53.01 o 
   5   3   0    19515.59    20061.63    171.68 o 
   7   3   0    24758.69    26083.72    240.43 o 
   9   3   0      869.46      898.58     15.95 o 
  11   3   0      567.17      699.50     18.83 o 
  13   3   0      177.95      238.53     14.57 o 
  15   3   0        1.76       -2.38     17.69 o 
  17   3   0      546.96      516.08     26.63 o 
  19   3   0     1598.23     1498.64     56.14 o 
  21   3   0        6.07       16.57     35.86 o 
  23   3   0      216.04      145.26     41.42 o 
  25   3   0        3.73       29.95     70.60 o 
   0   4   0     4458.23     4436.61     34.25 o 
   2   4   0      396.09      501.42      9.28 o 
   4   4   0    10081.41    10279.32     53.18 o 
   6   4   0    13373.08    14839.77    118.87 o 
   8   4   0     2542.26     2252.43     44.34 o 
  10   4   0     8175.94     8964.98     73.40 o 
  12   4   0      133.66      124.07     14.43 o 
  14   4   0      309.49      345.37     33.60 o 
  16   4   0       95.26       58.74     31.98 o 
  18   4   0      469.17      492.63     39.58 o 
  20   4   0        7.95       47.40     46.04 o 
  22   4   0      340.88      423.42     59.05 o 
  24   4   0      123.08      210.06     61.04 o 
  26   4   0       82.36      117.33     90.93 o 
   1   5   0    11232.92    11313.80     73.84 o 
   3   5   0    15858.95    15437.48    114.08 o 
   5   5   0    11790.26    12950.19     54.85 o 
   7   5   0      698.87      642.95     16.58 o 
   9   5   0     1475.94     1600.79     26.97 o 
  11   5   0      448.56      409.63     21.91 o 
  13   5   0      481.80      513.78     25.83 o 
  15   5   0       84.52       40.60     36.23 o 
  17   5   0       28.10       19.41     34.49 o 
  19   5   0      171.07      125.12     36.79 o 
  21   5   0      832.13      867.77     61.37 o 
  23   5   0        6.15       58.12     51.66 o 
  25   5   0      115.84      152.55     89.31 o 
   0   6   0     2005.37     1478.83     27.21 o 
   2   6   0    14580.09    15631.35    136.25 o 
   4   6   0      371.28      308.92     12.05 o 
   6   6   0     3121.65     3195.27     47.62 o 
   8   6   0      477.11      549.51     16.54 o 
  10   6   0     1020.62      936.40     40.24 o 
  12   6   0       41.97       32.87     31.78 o 
  14   6   0      338.64      299.44     38.87 o 
  16   6   0        0.74        8.90     42.12 o 
  18   6   0      323.36      150.03     37.43 o 
  20   6   0        1.50       18.22     38.99 o 
  22   6   0      244.27      309.10     71.39 o 
  24   6   0        1.14      -48.52     87.83 o 
   1   7   0     6419.73     6363.43     55.73 o 
   3   7   0     2356.41     2203.35     34.88 o 
   5   7   0      630.49      582.14     18.56 o 
   7   7   0        0.34       17.26     14.77 o 
   9   7   0        5.20       -3.74     30.50 o 
  11   7   0       17.26       40.98     34.33 o 
  13   7   0      178.43      145.54     37.78 o 
  15   7   0     1284.57     1290.79     55.33 o 
  17   7   0       82.78       54.98     42.67 o 
  19   7   0      725.78      872.92     47.49 o 
  21   7   0      126.54      157.26     42.28 o 
  23   7   0       33.02       19.19     86.84 o 
   0   8   0      703.47      789.05     58.28 o 
   2   8   0      235.32      246.42     34.18 o 
   4   8   0      342.32      390.29     32.85 o 
   6   8   0      285.28      266.59     23.56 o 
   8   8   0      157.39      100.90     24.23 o 
  10   8   0     2390.89     2250.07     84.45 o 
  12   8   0       72.20       79.28     39.65 o 
  14   8   0      884.58      871.42     71.00 o 
  16   8   0      286.31      284.55     48.58 o 
  18   8   0        7.69       -8.83     48.46 o 
  20   8   0       18.10       29.32     43.05 o 
  22   8   0        0.48       -8.86     55.28 o 
   1   9   0      640.82      601.10     43.23 o 
   3   9   0     1383.61     1270.10     49.03 o 
   5   9   0     1422.49     1356.30     93.29 o 
   7   9   0       20.09       17.89     34.81 o 
   9   9   0     2415.41     2359.09     59.50 o 
  11   9   0       56.18       83.94     39.97 o 
  13   9   0        4.32       29.19     39.21 o 
  15   9   0        0.13       26.73     66.79 o 
  17   9   0       34.27       10.65     45.97 o 
  19   9   0       23.06       65.79     82.39 o 
  21   9   0       41.55       90.11     53.43 o 
   0  10   0     1019.37      958.32     75.38 o 
   2  10   0       11.00        8.41     41.79 o 
   4  10   0      258.55      305.74     40.74 o 
   6  10   0        0.10       26.10     35.89 o 
   8  10   0       37.12       77.20     69.79 o 
  10  10   0      233.69      248.17     69.64 o 
  12  10   0      401.13      357.76     80.05 o 
  14  10   0      626.00      922.04     56.28 o 
  16  10   0       22.10       36.79     81.31 o 
  18  10   0      402.62      458.44     85.88 o 
  20  10   0       36.55      287.72     93.64 o 
   1  11   0     1969.65     1963.81    100.80 o 
   3  11   0     2877.62     2906.11    140.41 o 
   5  11   0       55.71       49.27     41.69 o 
   7  11   0     1410.06     1400.76     94.96 o 
   9  11   0      588.77      655.52     88.20 o 
  11  11   0      196.61      127.73     71.51 o 
  13  11   0      377.65      407.82     84.70 o 
  15  11   0       79.87       32.84     88.62 o 
  17  11   0       14.86       -4.23     80.10 o 
   0  12   0       95.20       87.26     60.14 o 
   2  12   0        1.16       -0.30     40.65 o 
   4  12   0        2.46       11.75     41.68 o 
   6  12   0       17.51      111.22     71.58 o 
   8  12   0        0.27       19.11     69.25 o 
  10  12   0      173.00      294.20     76.07 o 
  12  12   0      436.46      503.88     83.93 o 
  14  12   0       14.52       -6.76     78.17 o 
  16  12   0       21.12      -26.15     90.62 o 
   1  13   0        3.27      -26.30     44.15 o 
   3  13   0       53.62       57.57     59.13 o 
   5  13   0        8.66        6.16     71.53 o 
   7  13   0      379.41      327.24     82.31 o 
   9  13   0      292.70      119.75     89.33 o 
  11  13   0        6.61        7.99     86.10 o 
  13  13   0        1.95      -43.35     83.17 o 
   0  14   0        0.78      -12.53     68.74 o 
   2  14   0        3.28       75.37     76.15 o 
   4  14   0       61.02      160.07     80.28 o 
   6  14   0      227.22      226.23     77.92 o 
   8  14   0      250.85      310.19    101.26 o 
  10  14   0      647.22      720.79     97.79 o 
   1  15   0        5.54       29.76     81.42 o 
 -27   1   1       86.07      113.44     52.99 o 
 -25   1   1        0.15       -1.98     49.48 o 
 -23   1   1       71.27      105.67     43.91 o 
 -21   1   1      224.50      270.66     38.03 o 
 -19   1   1      415.89      380.65     30.02 o 
 -17   1   1        1.84        9.00     22.98 o 
 -15   1   1      151.99      179.23     17.92 o 
 -13   1   1       40.63       25.66     11.91 o 
 -11   1   1      814.14      644.26     20.03 o 
  -9   1   1     1186.82     1107.33     15.06 o 
  -7   1   1    23135.71    23692.91    175.87 o 
  -5   1   1    16005.68    17001.27    116.34 o 
  -3   1   1    10016.43     9297.48     51.79 o 
   1   1   1      255.44      892.72     17.18 o 
   3   1   1    16169.10    16082.46     89.41 o 
   5   1   1    39882.46    38722.34    212.07 o 
   7   1   1      128.66      113.03      7.55 o 
   9   1   1     4950.72     4767.79     41.34 o 
  11   1   1      345.71      287.95     11.35 o 
  13   1   1     1216.09     1224.49     29.93 o 
  15   1   1       17.87       26.17     19.98 o 
  17   1   1     2112.37     2015.13     46.82 o 
  19   1   1     2457.31     2526.73     47.11 o 
  21   1   1      280.73      339.05     34.57 o 
  23   1   1       18.36       41.66     32.52 o 
  25   1   1      207.02      199.65     41.97 o 
 -26   2   1      230.05      266.18     47.98 o 
 -24   2   1        7.98       -5.63     51.12 o 
 -22   2   1      117.27      158.31     38.92 o 
 -20   2   1     2217.71     2198.22     53.63 o 
 -18   2   1      966.36     1094.50     41.86 o 
 -16   2   1     2029.09     2063.43     31.70 o 
 -14   2   1        4.82       20.74     15.66 o 
 -12   2   1     3572.96     4178.63     47.61 o 
 -10   2   1    24687.57    25957.90    255.26 o 
  -8   2   1      507.29      446.11     12.45 o 
  -6   2   1    16148.96    16510.02    118.84 o 
  -4   2   1     5216.94     5711.16     26.34 o 
  -2   2   1     4588.96     4196.28     40.68 o 
   0   2   1    97471.77    90566.61    940.19 o 
   2   2   1    48544.59    46529.98    304.89 o 
   4   2   1    41312.68    41252.62    260.22 o 
   6   2   1    12671.48    13108.78     84.37 o 
   8   2   1    20905.93    20892.37    177.85 o 
  10   2   1    15988.21    17352.54    123.45 o 
  12   2   1      128.19      182.20     13.10 o 
  14   2   1     3132.37     3094.91     35.22 o 
  16   2   1      150.69      163.52     22.00 o 
  18   2   1     1121.87     1138.47     37.24 o 
  20   2   1      283.68      343.87     32.16 o 
  22   2   1       86.22      109.69     33.29 o 
  24   2   1        1.72       38.12     40.33 o 
  26   2   1      103.95      185.90     82.03 o 
 -27   3   1      109.36       88.36     72.30 o 
 -25   3   1       89.37       63.32     48.78 o 
 -23   3   1      150.16      162.29     49.03 o 
 -21   3   1      169.98      169.25     38.28 o 
 -19   3   1     4835.03     5156.67     89.74 o 
 -17   3   1     8622.87     8699.75     68.95 o 
 -15   3   1      267.81      260.72     25.51 o 
 -13   3   1     2012.56     1915.23     27.45 o 
 -11   3   1      379.28      285.29     16.74 o 
  -9   3   1     8453.62     8204.80     74.13 o 
  -7   3   1    25882.75    27203.35     84.90 o 
  -5   3   1    76903.61    75666.19    442.68 o 
  -3   3   1      278.06      291.95      6.76 o 
  -1   3   1    18399.54    16957.28     86.04 o 
   1   3   1       47.34       39.87      9.93 o 
   3   3   1    37870.54    36368.93    343.68 o 
   5   3   1      106.47      111.39     12.03 o 
   7   3   1     7619.47     7517.73     61.65 o 
   9   3   1     5781.88     6688.39     44.79 o 
  11   3   1     1305.01     1526.92     22.52 o 
  13   3   1      287.02      267.87     20.34 o 
  15   3   1       11.45       -0.64     18.71 o 
  17   3   1     1535.15     1663.88     41.43 o 
  19   3   1      158.40      191.39     35.49 o 
  21   3   1      979.85     1125.94     49.21 o 
  23   3   1      710.69      993.59     95.06 o 
  25   3   1       20.31       78.16     53.30 o 
 -26   4   1       54.25       99.87     81.71 o 
 -24   4   1       65.47       10.32     81.11 o 
 -22   4   1      515.75      480.03     56.46 o 
 -20   4   1       80.59      204.49     50.57 o 
 -18   4   1      152.29      179.92     35.28 o 
 -16   4   1        9.27       19.91     29.78 o 
 -14   4   1      352.36      418.25     33.80 o 
 -12   4   1      471.93      399.05     29.67 o 
 -10   4   1     1823.73     1724.22     36.32 o 
  -8   4   1     2460.89     3110.70     35.67 o 
  -6   4   1     4500.67     3758.64     39.14 o 
  -4   4   1      429.53      509.20     10.18 o 
  -2   4   1    14526.19    14865.63     94.32 o 
   0   4   1      492.04      461.68      8.05 o 
   2   4   1     4628.29     4703.31     22.35 o 
   4   4   1     7689.94     7344.62     73.63 o 
   6   4   1        6.31       32.13      8.53 o 
   8   4   1    17763.04    18916.79    116.24 o 
  10   4   1        7.59        4.69     11.14 o 
  12   4   1      133.90      139.72     15.14 o 
  14   4   1      594.26      599.50     39.29 o 
  16   4   1      258.99      215.47     34.21 o 
  18   4   1        0.29      -20.93     34.90 o 
  20   4   1      352.46      412.51     54.09 o 
  22   4   1      349.42      423.69     58.88 o 
  24   4   1      156.91      234.69     58.02 o 
 -25   5   1      213.76      190.65     89.20 o 
 -23   5   1      394.37      453.32     92.65 o 
 -21   5   1      347.94      360.48     51.96 o 
 -19   5   1     2970.17     3322.56     77.17 o 
 -17   5   1      791.54      784.82     41.54 o 
 -15   5   1     1234.17     1225.41    119.24 o 
 -13   5   1      123.21      131.46     20.75 o 
 -11   5   1      151.00      139.26     18.00 o 
  -9   5   1     2449.02     2493.68     35.68 o 
  -7   5   1    13837.73    14152.09    138.38 o 
  -5   5   1     5181.89     5031.40     40.73 o 
  -3   5   1    14350.85    14603.21    165.96 o 
  -1   5   1     8323.13     8503.37     45.57 o 
   1   5   1     2782.03     2754.77     32.23 o 
   3   5   1     2731.42     2504.32     19.83 o 
   5   5   1      618.06      519.51     17.07 o 
   7   5   1    10486.46    10895.07    170.79 o 
   9   5   1    13481.32    13506.55     83.62 o 
  11   5   1       43.71       23.05     17.07 o 
  13   5   1      174.11      122.62     22.55 o 
  15   5   1      639.50      524.81     43.05 o 
  17   5   1       70.03       -2.53     32.96 o 
  19   5   1     1226.86     1058.35     47.81 o 
  21   5   1      547.89      721.59     60.99 o 
  23   5   1        0.28       30.63     51.21 o 
 -24   6   1      189.58      295.22     96.14 o 
 -22   6   1      419.87      425.90     89.20 o 
 -20   6   1        0.39       40.29     37.50 o 
 -18   6   1      327.71      351.54     40.54 o 
 -16   6   1     1067.19     1018.08     73.49 o 
 -14   6   1      300.32      315.12     38.94 o 
 -12   6   1     1272.77     1267.15     46.07 o 
 -10   6   1     6619.09     6949.21     52.69 o 
  -8   6   1     8237.35     8000.66    107.66 o 
  -6   6   1     3755.46     3420.30     39.75 o 
  -4   6   1    14168.25    14591.37    201.61 o 
  -2   6   1      979.26     1056.81     21.20 o 
   0   6   1       72.27       56.65     12.68 o 
   2   6   1       35.45       67.90     11.10 o 
   4   6   1     2180.12     1943.63     20.43 o 
   6   6   1      892.62     1094.61     23.49 o 
   8   6   1      159.64      111.91     16.88 o 
  10   6   1      396.60      384.76     34.75 o 
  12   6   1     1169.18     1278.30     48.64 o 
  14   6   1      128.14      126.11     39.61 o 
  16   6   1     1045.13     1182.58     55.54 o 
  18   6   1      105.39      122.62     45.39 o 
  20   6   1      347.87      295.99     42.44 o 
  22   6   1        0.29       32.68     51.27 o 
  24   6   1       73.83       78.47     54.30 o 
 -23   7   1       82.50       82.08     78.53 o 
 -21   7   1      131.40      157.37     50.57 o 
 -19   7   1       11.91        6.41     38.18 o 
 -17   7   1      990.39      953.86     54.10 o 
 -15   7   1     1010.84      963.81     59.75 o 
 -13   7   1      166.96      252.03     38.10 o 
 -11   7   1     7095.34     7713.86     89.96 o 
  -9   7   1     1487.16     1538.04     33.56 o 
  -7   7   1       11.02       17.33     14.40 o 
  -5   7   1      155.27      103.83     11.17 o 
  -3   7   1     2204.03     2332.78     20.12 o 
  -1   7   1     1818.64     1800.96     23.81 o 
   1   7   1    15092.46    14971.07    109.48 o 
   3   7   1     1056.24     1167.07     35.23 o 
   5   7   1     5183.22     5264.61     68.55 o 
   7   7   1     1119.38      978.83     24.07 o 
   9   7   1     9059.16     9106.41    107.30 o 
  11   7   1       34.17       76.94     41.81 o 
  13   7   1     1875.01     1466.62     73.96 o 
  15   7   1      183.41      224.90     45.40 o 
  17   7   1       41.69       27.95     44.51 o 
  19   7   1      454.27      364.08     49.68 o 
  21   7   1      200.96      158.82     41.90 o 
  23   7   1       74.97      104.36     55.86 o 
 -22   8   1      272.90      353.36     65.22 o 
 -20   8   1       84.58      153.61     56.47 o 
 -18   8   1       55.22       91.37     69.76 o 
 -16   8   1       53.32       83.48     42.72 o 
 -14   8   1      915.08      945.00     51.10 o 
 -12   8   1      114.73      139.35     37.10 o 
 -10   8   1     4245.08     4060.18    110.49 o 
  -8   8   1     2882.97     2720.19    115.30 o 
  -6   8   1     4344.90     4377.31     64.83 o 
  -4   8   1       56.26       22.39     27.42 o 
  -2   8   1     4364.44     4218.22    152.71 o 
   0   8   1      115.96       93.40     33.74 o 
   2   8   1      400.08      370.79     36.38 o 
   4   8   1      339.11      329.26     19.03 o 
   6   8   1      369.77      338.52     17.97 o 
   8   8   1        2.35       -1.66     23.91 o 
  10   8   1     3933.30     3687.37     72.06 o 
  12   8   1       86.00       97.58     42.11 o 
  14   8   1      292.18      297.78     45.63 o 
  16   8   1      277.36      244.96     43.87 o 
  18   8   1       17.94       22.15     49.47 o 
  20   8   1      465.88      520.81     50.22 o 
  22   8   1       26.55       47.23     40.37 o 
 -21   9   1        4.49       19.25     55.29 o 
 -19   9   1       24.07      -32.46     80.80 o 
 -17   9   1        8.50      -36.66     77.89 o 
 -15   9   1      126.78        4.80     72.74 o 
 -13   9   1     1598.26     1535.63     96.61 o 
 -11   9   1      207.65      266.20     69.67 o 
  -9   9   1      196.42      329.10     68.28 o 
  -7   9   1     1206.92     1248.24     46.86 o 
  -5   9   1     2446.53     2445.13     58.37 o 
  -3   9   1     2106.08     2083.64     55.66 o 
  -1   9   1     2693.93     2555.73     59.99 o 
   1   9   1     4355.68     4655.67     78.94 o 
   3   9   1     1685.83     1664.27     52.10 o 
   5   9   1      698.56      697.39     65.55 o 
   7   9   1     1058.39      921.17     45.54 o 
   9   9   1      489.95      420.60     41.90 o 
  11   9   1      599.60      572.40     46.69 o 
  13   9   1      374.41      352.36     48.23 o 
  15   9   1       63.19       83.42     44.93 o 
  17   9   1        2.49      -18.82     48.36 o 
  19   9   1        3.83       28.23     48.63 o 
  21   9   1       99.96       98.28     43.02 o 
 -20  10   1       38.90       11.46     85.37 o 
 -18  10   1       46.30       81.65     72.05 o 
 -16  10   1      139.74      170.82     80.66 o 
 -14  10   1        0.47      -21.83     78.59 o 
 -12  10   1      410.40      422.57     72.99 o 
 -10  10   1      132.73      129.77     72.23 o 
  -8  10   1       88.89      106.35     65.76 o 
  -6  10   1      121.58       82.52     36.75 o 
  -4  10   1      900.22      775.80     46.74 o 
  -2  10   1     1143.66      886.49     50.91 o 
   0  10   1     1974.11     1983.74     90.91 o 
   2  10   1      284.04      295.92     44.21 o 
   4  10   1      362.85      323.38     44.28 o 
   6  10   1      152.19      169.17     38.32 o 
   8  10   1        0.00       -1.43     62.63 o 
  10  10   1       76.92       36.92     66.90 o 
  12  10   1        0.87        9.85     77.81 o 
  14  10   1       56.63       12.64     39.98 o 
  16  10   1      117.98      129.95     47.54 o 
  18  10   1      274.26      391.45     58.48 o 
 -19  11   1      221.51      281.37     94.29 o 
 -17  11   1       34.76      -49.47     75.70 o 
 -15  11   1       47.77      102.55     86.20 o 
 -13  11   1       11.22       40.25     71.05 o 
 -11  11   1       67.71       44.85     73.96 o 
  -9  11   1      951.47     1089.10     95.77 o 
  -7  11   1      863.59      809.77     79.29 o 
  -5  11   1      562.54      487.70     44.06 o 
  -3  11   1     5284.65     5292.05     92.77 o 
  -1  11   1     1228.50     1216.03     80.10 o 
   1  11   1       10.88        0.63     43.72 o 
   3  11   1      177.40      130.18     41.84 o 
   5  11   1      450.99      360.14     44.08 o 
   7  11   1      159.24      167.83     66.66 o 
   9  11   1        6.69      -13.15     70.01 o 
  11  11   1       39.65       64.69     71.20 o 
  13  11   1       44.63       13.89     74.67 o 
  15  11   1      154.40      116.39     89.37 o 
  17  11   1       62.16      154.70     95.15 o 
 -16  12   1       29.39       26.23     94.42 o 
 -14  12   1       59.65       55.72     87.25 o 
 -12  12   1      258.97      181.33     75.37 o 
 -10  12   1      181.97      143.51     70.95 o 
  -8  12   1      421.99      525.57     78.16 o 
  -6  12   1     1359.44     1431.13     91.00 o 
  -4  12   1       53.99      101.38     43.50 o 
  -2  12   1      529.32      519.53     50.41 o 
   0  12   1      183.14      170.07     51.75 o 
   2  12   1      502.52      536.58     48.77 o 
   4  12   1       30.94       28.70     44.20 o 
   6  12   1      215.52       73.87     77.05 o 
   8  12   1       63.06      -21.16     68.40 o 
  10  12   1      127.19       76.54     71.58 o 
  12  12   1      265.73      318.48     79.72 o 
  14  12   1       23.84      105.63     80.06 o 
 -13  13   1        7.62      -37.48     91.87 o 
 -11  13   1        1.85       23.24     87.42 o 
  -9  13   1       89.31       17.47     82.69 o 
  -7  13   1       10.55       39.06     67.47 o 
  -5  13   1      382.03      462.45     80.45 o 
  -3  13   1      182.77      170.32     44.89 o 
  -1  13   1        0.23       26.76     44.40 o 
   1  13   1      100.87      141.02     50.48 o 
   3  13   1      626.47      742.38     55.13 o 
   5  13   1      630.34      698.43     88.70 o 
   7  13   1       44.45       69.11     80.02 o 
   9  13   1       10.32       10.17     87.16 o 
  11  13   1       67.85       21.00     75.34 o 
 -10  14   1       15.43       77.86     92.26 o 
  -8  14   1       14.37       49.21     90.20 o 
  -6  14   1       28.17      100.34     79.05 o 
  -4  14   1       20.23       10.11     66.97 o 
  -2  14   1       23.55      -23.28     70.85 o 
   0  14   1       19.09       46.60     49.12 o 
   2  14   1      221.85      114.81     75.45 o 
   4  14   1       13.80        6.81     81.79 o 
   6  14   1       73.80       21.88     83.31 o 
   8  14   1      202.92      162.66     83.11 o 
  -1  15   1       55.00       23.49     72.87 o 
   1  15   1       12.96      -17.74     73.98 o 
 -28   0   2        0.66      -62.20     62.20 o 
 -26   0   2       97.37       91.66     64.43 o 
 -24   0   2      240.26      187.99     65.07 o 
 -22   0   2      861.90      769.18     64.37 o 
 -20   0   2      876.62      839.96     67.86 o 
 -18   0   2      360.29      325.61     56.70 o 
 -16   0   2      205.27      222.87     69.13 o 
 -14   0   2      186.81      195.67     26.66 o 
 -12   0   2     2974.26     3130.50     30.17 o 
 -10   0   2      693.45      650.15     14.24 o 
  -8   0   2      400.75      510.58     23.34 o 
  -6   0   2      224.83      278.02     19.77 o 
  -4   0   2     4721.65     5017.75     43.20 o 
   2   0   2     3565.15     3721.90     28.26 o 
   4   0   2      952.87     1544.31     19.37 o 
   6   0   2      230.05      263.85     14.08 o 
   8   0   2     1004.24     1066.92     18.94 o 
  10   0   2      793.49      809.21     20.36 o 
  12   0   2     1237.83     1108.55     34.68 o 
  14   0   2     2199.88     2330.94     50.79 o 
  16   0   2      992.28     1003.87     73.89 o 
  18   0   2     3894.97     4322.53    105.08 o 
  20   0   2      221.02      212.38     43.79 o 
  22   0   2     2451.10     2508.46     73.64 o 
  24   0   2      395.04      565.30     56.67 o 
 -27   1   2       47.26       69.50     45.28 o 
 -25   1   2       96.84       62.95     45.27 o 
 -23   1   2      226.42      310.79     67.72 o 
 -21   1   2     2616.41     2680.54    169.28 o 
 -19   1   2      659.14      673.33     37.02 o 
 -17   1   2      749.98      679.37     32.31 o 
 -15   1   2     2334.16     2161.79     50.54 o 
 -13   1   2       26.55       16.21     10.74 o 
 -11   1   2     5545.46     4838.17     42.80 o 
  -9   1   2       29.90       50.65      8.54 o 
  -7   1   2     6499.18     6398.78    114.56 o 
  -5   1   2        2.16       19.85      9.10 o 
  -3   1   2      553.40      712.00     17.74 o 
  -1   1   2     6301.87     6507.19     45.02 o 
   1   1   2   104127.44    91661.54    170.96 o 
   3   1   2    58022.74    59102.27    372.40 o 
   5   1   2    23186.03    22975.61    135.49 o 
   7   1   2     3117.59     3153.99     31.40 o 
   9   1   2     2291.45     2638.77     36.40 o 
  11   1   2     1232.24     1303.18     19.81 o 
  13   1   2      483.77      467.78     21.85 o 
  15   1   2       85.18       63.04     22.27 o 
  17   1   2     1239.56     1171.65     37.27 o 
  19   1   2        3.41       10.44     28.49 o 
  21   1   2     2990.02     3038.50     53.49 o 
  23   1   2        0.16       42.98     32.43 o 
  25   1   2       57.67      142.60     41.09 o 
 -28   2   2       33.91        1.76     47.27 o 
 -26   2   2        0.25       19.02     62.37 o 
 -24   2   2      332.55      298.64     49.35 o 
 -22   2   2       44.67       52.90     44.24 o 
 -20   2   2      680.98      662.79     40.67 o 
 -18   2   2       17.13       23.68     31.03 o 
 -16   2   2     9076.15     9056.82     63.81 o 
 -14   2   2     7410.98     7410.02     53.80 o 
 -12   2   2     6330.28     6168.52     40.47 o 
 -10   2   2      619.95      567.31     20.04 o 
  -8   2   2     6802.36     7459.64    114.90 o 
  -6   2   2    15602.21    17232.78     59.60 o 
  -4   2   2    64411.68    60786.43    137.60 o 
  -2   2   2     8320.50     7483.28     74.20 o 
   0   2   2   186672.52   160367.47    393.02 o 
   2   2   2   311360.91   256803.81    460.42 o 
   4   2   2    77582.91    75875.66    120.04 o 
   6   2   2     4550.15     4074.01     43.08 o 
   8   2   2       95.15      106.24     10.00 o 
  10   2   2     1356.33     1480.73     30.48 o 
  12   2   2      386.09      427.01     16.11 o 
  14   2   2      936.82      864.01     24.25 o 
  16   2   2     1620.62     1541.50     36.16 o 
  18   2   2       11.18       50.61     27.93 o 
  20   2   2      410.19      507.28     34.45 o 
  22   2   2       41.38      171.94     54.20 o 
  24   2   2       99.70      206.47     55.91 o 
 -27   3   2      272.96      291.51     89.77 o 
 -25   3   2        8.81      -50.52     53.58 o 
 -23   3   2       87.41       50.23     47.27 o 
 -21   3   2        0.25       -8.51     42.18 o 
 -19   3   2       35.20       74.10     34.39 o 
 -17   3   2      270.11      300.23     26.55 o 
 -15   3   2        2.90        4.98     20.07 o 
 -13   3   2       48.62       40.13     21.13 o 
 -11   3   2     2699.38     2826.99     65.52 o 
  -9   3   2        2.83        3.05     13.81 o 
  -7   3   2    25390.26    25691.93    139.87 o 
  -5   3   2      130.19      141.72     18.19 o 
  -3   3   2     1015.07     1176.28     18.09 o 
  -1   3   2     2128.32     2197.32     34.26 o 
   1   3   2    17357.90    19145.14    121.64 o 
   3   3   2    33865.04    36850.39    149.24 o 
   5   3   2       27.85        6.41      7.77 o 
   7   3   2     1480.72     1695.66     21.52 o 
   9   3   2     1111.72     1327.47     20.80 o 
  11   3   2      426.55      390.62     15.71 o 
  13   3   2        0.42      -14.42     17.40 o 
  15   3   2     1202.89     1142.59     28.56 o 
  17   3   2      118.54       46.38     23.99 o 
  19   3   2      187.82      183.68     33.68 o 
  21   3   2      297.62      464.60     59.61 o 
  23   3   2       15.73       39.25     51.77 o 
  25   3   2       14.44       26.39     56.06 o 
 -26   4   2       15.35      -25.64     73.36 o 
 -24   4   2       45.12       50.96     76.75 o 
 -22   4   2      813.27      804.36     85.11 o 
 -20   4   2      842.83     1024.98     91.77 o 
 -18   4   2      320.27      323.19     36.53 o 
 -16   4   2       77.79       76.08     27.85 o 
 -14   4   2     6790.84     7404.27     68.97 o 
 -12   4   2     2710.58     2743.34     48.99 o 
 -10   4   2    17849.71    17309.75     71.98 o 
  -8   4   2      351.26      348.02     11.77 o 
  -6   4   2    49077.75    49720.07    360.46 o 
  -4   4   2     8784.59     8370.67     58.89 o 
  -2   4   2     1898.00     1865.69     14.74 o 
   0   4   2     9980.22     9469.51     61.43 o 
   2   4   2     9669.46    10512.53    101.61 o 
   4   4   2    29970.03    30879.78    177.60 o 
   6   4   2      826.08      949.31     15.35 o 
   8   4   2     4954.98     5038.39     50.67 o 
  10   4   2       25.49       31.99     13.46 o 
  12   4   2        1.91       -1.28     15.27 o 
  14   4   2      548.28      524.60     42.24 o 
  16   4   2      301.37      274.91     35.87 o 
  18   4   2       11.92        2.95     35.52 o 
  20   4   2      146.85      135.70     51.51 o 
  22   4   2       32.09      140.51     51.33 o 
  24   4   2       16.30       99.28     57.94 o 
 -25   5   2        4.23       26.93     73.50 o 
 -23   5   2      272.50      271.55     81.53 o 
 -21   5   2      289.72      358.93     81.29 o 
 -19   5   2     1863.42     1906.03     59.24 o 
 -17   5   2      570.72      530.22     49.89 o 
 -15   5   2      858.36      769.22     53.47 o 
 -13   5   2     1205.02     1098.16     40.72 o 
 -11   5   2     2053.51     2328.57     32.72 o 
  -9   5   2        5.44       12.25      8.05 o 
  -7   5   2     6155.12     6750.29     71.49 o 
  -5   5   2     4199.84     4362.31     47.84 o 
  -3   5   2       36.94       21.10      8.14 o 
  -1   5   2    10989.60    11040.24     71.12 o 
   1   5   2        0.48       15.12     10.64 o 
   3   5   2     7795.72     7676.64     67.15 o 
   5   5   2      632.67      655.25     16.31 o 
   7   5   2     7698.54     7934.66     88.15 o 
   9   5   2     6673.03     6947.96     67.22 o 
  11   5   2      498.65      387.72     23.50 o 
  13   5   2     1429.91     1580.71     53.19 o 
  15   5   2      639.13      618.65     47.78 o 
  17   5   2      519.03      576.61     42.10 o 
  19   5   2      215.24      207.83     42.11 o 
  21   5   2      327.17      436.80     58.56 o 
  23   5   2      380.71      428.15     60.67 o 
 -26   6   2      143.41      158.25     84.22 o 
 -24   6   2      103.43      103.70     75.63 o 
 -22   6   2      747.51      938.17     94.46 o 
 -20   6   2       39.07       -6.71     48.10 o 
 -18   6   2      576.21      569.51     41.17 o 
 -16   6   2       91.86       59.77     37.98 o 
 -14   6   2        8.78        6.09     33.82 o 
 -12   6   2       66.79       94.35     29.13 o 
 -10   6   2     1008.76     1089.94     29.57 o 
  -8   6   2     2901.12     3298.69     37.99 o 
  -6   6   2      417.84      500.92     15.49 o 
  -4   6   2     2352.95     2824.50     23.28 o 
  -2   6   2     4045.23     4253.00     31.21 o 
   0   6   2     4746.46     4806.86     70.40 o 
   2   6   2     5656.63     5403.52     44.00 o 
   4   6   2    14955.59    15506.21     93.71 o 
   6   6   2     1581.38     1732.36     36.39 o 
   8   6   2     4576.65     4710.36     90.78 o 
  10   6   2      827.39      772.73     42.05 o 
  12   6   2     1102.28     1114.09     48.43 o 
  14   6   2     1185.16     1336.45     65.90 o 
  16   6   2       23.14       42.84     40.34 o 
  18   6   2      166.70      174.02     46.80 o 
  20   6   2      492.14      470.21     46.19 o 
  22   6   2        2.43       -3.64     54.73 o 
 -25   7   2       51.58       56.09     91.03 o 
 -23   7   2        8.86       48.94     85.96 o 
 -21   7   2        2.27       -1.30     51.14 o 
 -19   7   2      101.81       35.10     47.09 o 
 -17   7   2       26.41       22.58     61.24 o 
 -15   7   2      105.61       75.40     65.97 o 
 -13   7   2       16.57       26.56     35.85 o 
 -11   7   2      137.14      127.08     51.65 o 
  -9   7   2      125.43      118.50     23.70 o 
  -7   7   2      187.98      213.80     15.36 o 
  -5   7   2       42.64       13.20     11.65 o 
  -3   7   2    12321.98    12693.67     70.83 o 
  -1   7   2     8973.26     8747.33     68.99 o 
   1   7   2      183.74      231.63     15.55 o 
   3   7   2     9383.03    10107.48     50.13 o 
   5   7   2       58.18       78.78     14.84 o 
   7   7   2       16.84       11.41     21.89 o 
   9   7   2       84.42       59.24     41.28 o 
  11   7   2      171.44      171.02     75.24 o 
  13   7   2       50.58       29.59     41.16 o 
  15   7   2      339.64      420.18     46.54 o 
  17   7   2       86.46      204.40     50.31 o 
  19   7   2        6.32       25.80     49.88 o 
  21   7   2        9.62       22.57     42.23 o 
 -24   8   2        0.03       -8.12     81.57 o 
 -22   8   2      155.81      207.42     59.83 o 
 -20   8   2      390.79      339.64     55.16 o 
 -18   8   2       33.33      -20.12     59.43 o 
 -16   8   2       15.97      -10.88     70.02 o 
 -14   8   2       70.10       70.76     68.15 o 
 -12   8   2      264.93      321.94     63.15 o 
 -10   8   2     1351.42     1553.90     83.06 o 
  -8   8   2       11.01        3.13     54.16 o 
  -6   8   2     1911.90     1737.32     46.12 o 
  -4   8   2        0.20      -20.65     27.69 o 
  -2   8   2     1449.27     1374.58     43.87 o 
   0   8   2     2025.98     2207.70     51.80 o 
   2   8   2     5127.70     5187.38     44.38 o 
   4   8   2       41.05       68.48     15.46 o 
   6   8   2     1899.36     1784.46     43.46 o 
   8   8   2       46.70       24.79     25.50 o 
  10   8   2      244.87      330.05     43.09 o 
  12   8   2       13.96       -1.29     37.98 o 
  14   8   2      895.41     1126.76     58.62 o 
  16   8   2      249.65      292.02     45.49 o 
  18   8   2      203.82      286.95     52.89 o 
  20   8   2       57.55      121.47     45.06 o 
 -21   9   2       35.38        2.69     58.59 o 
 -19   9   2       87.74      112.61     79.05 o 
 -17   9   2      367.26      404.97     80.98 o 
 -15   9   2      170.16      207.15     71.37 o 
 -13   9   2      824.54     1118.57     88.07 o 
 -11   9   2      788.78      793.41     78.26 o 
  -9   9   2     1317.21     1319.16     82.82 o 
  -7   9   2     2494.48     2357.67     56.46 o 
  -5   9   2     2930.26     2529.69     59.22 o 
  -3   9   2     2498.21     2437.26     58.08 o 
  -1   9   2     6098.72     5881.72     81.01 o 
   1   9   2      353.70      311.59     38.73 o 
   3   9   2     4048.59     3940.38     71.62 o 
   5   9   2     1592.29     1649.51     54.41 o 
   7   9   2     1154.41     1168.42     37.29 o 
   9   9   2     1144.89     1226.05     52.11 o 
  11   9   2      590.20      503.62     47.45 o 
  13   9   2      228.37      247.77     43.64 o 
  15   9   2        0.24      -14.09     44.03 o 
  17   9   2       39.43       49.94     50.45 o 
  19   9   2       20.82       56.71     53.35 o 
 -20  10   2      103.66      184.61     83.73 o 
 -18  10   2      527.57      406.61     80.75 o 
 -16  10   2      109.82      187.22     76.84 o 
 -14  10   2      789.04      849.02     90.65 o 
 -12  10   2       58.43       68.60     70.27 o 
 -10  10   2        9.04       38.91     60.07 o 
  -8  10   2     3796.99     3907.93    116.76 o 
  -6  10   2      306.03      164.48     50.80 o 
  -4  10   2     3199.58     3169.06     68.63 o 
  -2  10   2      307.27      353.35     51.89 o 
   0  10   2     3911.98     3990.57    113.16 o 
   2  10   2      240.01      347.49     45.83 o 
   4  10   2     2079.61     1949.24     60.65 o 
   6  10   2       24.95        9.17     37.03 o 
   8  10   2      868.70      870.73     87.21 o 
  10  10   2       25.03       19.49     75.21 o 
  12  10   2      239.59      221.79     45.30 o 
  14  10   2       85.74       19.91     43.24 o 
  16  10   2      331.63      175.42     49.35 o 
  18  10   2        6.55       68.65     56.65 o 
 -19  11   2        0.34      -34.29     85.95 o 
 -17  11   2      126.69      115.76     80.62 o 
 -15  11   2       54.55        0.47     81.21 o 
 -13  11   2      149.30      103.21     69.62 o 
 -11  11   2       88.16       44.96     73.55 o 
  -9  11   2     1327.98     1247.86     91.44 o 
  -7  11   2      717.21      793.10     73.74 o 
  -5  11   2        1.86      -33.70     40.97 o 
  -3  11   2      394.51      386.48     48.79 o 
  -1  11   2     1884.51     1897.54     64.52 o 
   1  11   2       31.27       33.23     39.47 o 
   3  11   2      889.08      999.18     55.91 o 
   5  11   2       71.55       50.77     41.66 o 
   7  11   2        0.53       35.69     70.05 o 
   9  11   2      740.46      872.44     90.00 o 
  11  11   2      518.77      695.97     87.36 o 
  13  11   2       64.48       76.09     75.00 o 
  15  11   2       61.50      135.89     88.89 o 
  17  11   2       71.84      172.06     94.90 o 
 -16  12   2        4.70      -38.46     89.42 o 
 -14  12   2        4.63      -51.73     88.45 o 
 -12  12   2       33.12        3.46     75.52 o 
 -10  12   2      417.61      428.49     76.37 o 
  -8  12   2      250.20      318.03     70.83 o 
  -6  12   2       36.90       75.48     61.86 o 
  -4  12   2      442.16      369.69     45.91 o 
  -2  12   2        8.23      -21.76     42.89 o 
   0  12   2        2.80       -2.08     41.04 o 
   2  12   2      446.05      402.71     49.97 o 
   4  12   2        0.68       -5.54     42.63 o 
   6  12   2      413.00      406.77     87.35 o 
   8  12   2       98.33       55.30     74.40 o 
  10  12   2       58.11       37.71     72.13 o 
  12  12   2      113.96      167.71     85.22 o 
  14  12   2      151.36       51.94     91.61 o 
 -13  13   2       45.46       71.00     89.85 o 
 -11  13   2       50.28       33.36     82.96 o 
  -9  13   2      146.91      128.83     77.41 o 
  -7  13   2        9.58       66.65     63.89 o 
  -5  13   2       51.52       47.31     70.33 o 
  -3  13   2       42.56       80.87     42.60 o 
  -1  13   2       87.16       62.92     55.56 o 
   1  13   2       25.46       -5.92     44.79 o 
   3  13   2        0.09       -4.51     43.76 o 
   5  13   2       99.37      105.80     75.55 o 
   7  13   2       84.07      117.88     86.69 o 
   9  13   2      212.39      188.69     86.14 o 
  11  13   2      260.00      278.75     92.50 o 
 -10  14   2       18.72       -6.28     91.65 o 
  -8  14   2      104.63      121.93     74.63 o 
  -6  14   2       20.99       -9.87     82.37 o 
  -4  14   2        0.02        2.17     62.85 o 
  -2  14   2       13.74       -5.74     60.89 o 
   0  14   2       34.39       16.78     45.74 o 
   2  14   2       31.42        4.31     70.11 o 
   4  14   2       22.63       18.24     79.52 o 
   6  14   2       73.88       92.62     90.57 o 
   8  14   2       58.88       41.53     91.76 o 
  -1  15   2      274.51      387.08     79.69 o 
 -27   1   3       69.39       59.44     50.78 o 
 -25   1   3      246.94      254.49     51.55 o 
 -23   1   3       94.69       93.68     46.79 o 
 -21   1   3       83.89       80.56     40.47 o 
 -19   1   3     1790.44     1729.83     55.26 o 
 -17   1   3     1657.71     1705.06     67.97 o 
 -15   1   3    11436.46    11756.88    135.24 o 
 -13   1   3      808.12      961.09     21.59 o 
 -11   1   3     4775.01     4312.89     33.66 o 
  -9   1   3     2412.97     2224.00     29.38 o 
  -7   1   3    22839.88    22440.50     89.04 o 
  -5   1   3     5515.64     5867.88     40.69 o 
  -3   1   3      669.12      573.89     19.08 o 
  -1   1   3      405.36      303.16     10.30 o 
   1   1   3     9219.12     8656.42     75.04 o 
   3   1   3    59274.83    57533.62    255.27 o 
   5   1   3       13.26       19.78      7.12 o 
   7   1   3     1838.90     1815.53     17.73 o 
   9   1   3      572.19      549.27     13.40 o 
  11   1   3     1138.16     1091.02     19.82 o 
  13   1   3      256.68      192.25     19.98 o 
  15   1   3      306.40      297.58     25.09 o 
  17   1   3        9.15        8.49     28.22 o 
  19   1   3      117.01      148.47     30.96 o 
  21   1   3       15.23       43.21     31.69 o 
  23   1   3      630.42      752.29     47.55 o 
  25   1   3       94.00      176.80     67.21 o 
 -28   2   3      110.97       93.03     52.04 o 
 -26   2   3      722.12      904.91     58.30 o 
 -24   2   3       25.19      -17.91     48.05 o 
 -22   2   3      652.79      624.77     50.50 o 
 -20   2   3      111.68       85.54     41.47 o 
 -18   2   3     1052.57     1074.73     46.78 o 
 -16   2   3     3144.56     3112.35     57.06 o 
 -14   2   3       79.89       70.08     21.24 o 
 -12   2   3      283.25      194.86     15.78 o 
 -10   2   3     4071.23     4883.41     67.42 o 
  -8   2   3      130.75       85.79     14.37 o 
  -6   2   3   121287.52   111374.05   2363.15 o 
  -4   2   3    20759.85    20079.13    183.18 o 
  -2   2   3    31478.42    30715.19     88.01 o 
   0   2   3      415.49      565.48     11.74 o 
   2   2   3    36254.42    36145.49    216.33 o 
   4   2   3     7672.92     8359.71    121.62 o 
   6   2   3     1942.97     2668.35     22.54 o 
   8   2   3      861.22      991.53     15.96 o 
  10   2   3     1030.04     1086.31     21.02 o 
  12   2   3     2132.74     2017.91     32.07 o 
  14   2   3      592.17      558.13     26.42 o 
  16   2   3     2515.32     2478.26     48.52 o 
  18   2   3      126.69      118.51     28.68 o 
  20   2   3        0.05       41.71     36.82 o 
  22   2   3      223.34      292.87     56.43 o 
  24   2   3        3.99       40.30     51.39 o 
 -27   3   3      142.67      256.14     78.24 o 
 -25   3   3        5.63      -26.10     75.32 o 
 -23   3   3       33.39       34.62     49.76 o 
 -21   3   3       51.13       28.52     44.60 o 
 -19   3   3      441.45      399.87     44.34 o 
 -17   3   3      667.54      677.89     32.63 o 
 -15   3   3       27.77       16.72     28.62 o 
 -13   3   3      148.08      205.61     28.39 o 
 -11   3   3     5339.22     5503.17     63.64 o 
  -9   3   3     4721.73     4567.15     47.95 o 
  -7   3   3      745.72      717.34     15.21 o 
  -5   3   3    73365.59    70000.84    274.09 o 
  -3   3   3      275.01      226.19      6.97 o 
  -1   3   3    35556.16    33163.90    217.43 o 
   1   3   3     2896.78     2139.93     35.48 o 
   3   3   3    11539.78    10295.68     83.88 o 
   5   3   3    22326.49    23374.76     91.95 o 
   7   3   3     8810.35     9022.49     42.59 o 
   9   3   3        8.15       14.85     10.00 o 
  11   3   3       36.61       59.74     13.33 o 
  13   3   3       43.33       28.06     19.33 o 
  15   3   3     1093.31      938.34     28.65 o 
  17   3   3        4.73      -30.96     30.96 o 
  19   3   3      676.73      676.09     55.91 o 
  21   3   3     1025.08      964.62    118.32 o 
  23   3   3       54.16      153.00     58.46 o 
 -26   4   3      425.14      484.22     97.04 o 
 -24   4   3      174.33      145.97     81.13 o 
 -22   4   3     1366.36     1627.12     98.15 o 
 -20   4   3     5428.00     5193.93    134.80 o 
 -18   4   3      195.52      183.46     39.35 o 
 -16   4   3     3218.63     3152.39     64.85 o 
 -14   4   3      584.09      566.61     38.90 o 
 -12   4   3       42.23       28.36     22.53 o 
 -10   4   3      551.42      595.46     15.13 o 
  -8   4   3      415.63      474.80     10.96 o 
  -6   4   3    15891.04    17682.28     62.40 o 
  -4   4   3     6819.75     7555.22    151.96 o 
  -2   4   3    49981.23    49339.09    137.76 o 
   0   4   3      654.22      730.26     14.55 o 
   2   4   3      696.50      789.54     12.56 o 
   4   4   3     5923.50     6138.62     72.57 o 
   6   4   3      204.36      238.43     12.83 o 
   8   4   3    17942.58    17641.90     73.34 o 
  10   4   3      517.96      567.63     23.91 o 
  12   4   3     2500.24     2395.36     34.57 o 
  14   4   3      854.49      727.75     46.00 o 
  16   4   3      166.66      158.07     35.64 o 
  18   4   3      227.81      145.31     50.38 o 
  20   4   3       90.73      154.07     49.74 o 
  22   4   3        8.21       54.58     55.33 o 
  24   4   3       12.93       29.22     54.18 o 
 -27   5   3       68.17       72.38     90.39 o 
 -25   5   3      303.13      308.74     91.05 o 
 -23   5   3      148.73      153.96     84.59 o 
 -21   5   3        8.72       -4.76     72.00 o 
 -19   5   3      910.12      869.99     53.99 o 
 -17   5   3     8190.05     8125.85    153.12 o 
 -15   5   3     5773.35     5971.82    116.46 o 
 -13   5   3     1141.95     1014.45     56.55 o 
 -11   5   3     6779.75     7043.09    221.19 o 
  -9   5   3     2136.32     2024.02     29.50 o 
  -7   5   3    23114.39    24921.65    109.37 o 
  -5   5   3     3726.84     4232.34     26.68 o 
  -3   5   3        1.19       30.78     14.01 o 
  -1   5   3     3023.62     3079.68     26.58 o 
   1   5   3     2465.17     2946.55     31.48 o 
   3   5   3       48.28       46.98      7.33 o 
   5   5   3     7909.53     8013.35     49.94 o 
   7   5   3     1161.34     1171.61     25.83 o 
   9   5   3      538.61      579.93     26.79 o 
  11   5   3      389.25      403.88     42.07 o 
  13   5   3     3440.42     3556.74     72.68 o 
  15   5   3      475.24      416.46     46.55 o 
  17   5   3      368.80      349.45     39.09 o 
  19   5   3      131.79       75.27     43.15 o 
  21   5   3      257.71      236.16     52.00 o 
  23   5   3      206.28      248.72     57.91 o 
 -26   6   3        0.13       13.37     93.32 o 
 -24   6   3      183.69      296.66     94.41 o 
 -22   6   3       18.66       47.92     74.50 o 
 -20   6   3       32.99       49.67     43.23 o 
 -18   6   3      107.68       61.26     46.85 o 
 -16   6   3       83.75       85.35     56.03 o 
 -14   6   3       40.18       97.70     52.25 o 
 -12   6   3        0.99        3.80     18.26 o 
 -10   6   3      864.65     1003.00     27.98 o 
  -8   6   3      877.70      822.59     18.81 o 
  -6   6   3     2533.19     2242.87     34.86 o 
  -4   6   3      211.37      222.33      8.33 o 
  -2   6   3     2128.84     1740.36     22.55 o 
   0   6   3        9.43        6.61      7.97 o 
   2   6   3     3519.28     3696.35     31.05 o 
   4   6   3      961.90      910.52     20.54 o 
   6   6   3       59.60      110.93     16.80 o 
   8   6   3      675.43      785.25     29.39 o 
  10   6   3      243.29      236.50     36.31 o 
  12   6   3      926.45      942.59     67.83 o 
  14   6   3      202.00      225.23     45.72 o 
  16   6   3      227.19      266.76     45.07 o 
  18   6   3       12.92       -5.45     49.40 o 
  20   6   3       25.80       19.76     42.40 o 
  22   6   3       80.61      104.61     57.24 o 
 -25   7   3      127.89      134.41     76.69 o 
 -23   7   3     1650.54     1935.45    116.55 o 
 -21   7   3      253.77      277.92     55.88 o 
 -19   7   3     1404.05     1430.59     66.74 o 
 -17   7   3     1790.23     1702.05     91.45 o 
 -15   7   3      348.94      285.28     67.51 o 
 -13   7   3      640.43      716.20     67.76 o 
 -11   7   3      133.75       70.58     26.22 o 
  -9   7   3     1165.25     1142.53     28.86 o 
  -7   7   3     1861.51     1969.38     41.18 o 
  -5   7   3      400.19      522.02     17.36 o 
  -3   7   3     1834.19     1924.34     32.97 o 
  -1   7   3     2168.36     2164.62     26.79 o 
   1   7   3       12.08        6.10     14.91 o 
   3   7   3      471.20      500.76     18.69 o 
   5   7   3      412.15      394.04     18.74 o 
   7   7   3      198.10      249.44     26.23 o 
   9   7   3      341.92      293.57     28.19 o 
  11   7   3      263.82      241.57     40.16 o 
  13   7   3      387.65      350.20     46.14 o 
  15   7   3       97.02      159.99     46.48 o 
  17   7   3      565.57      594.63     81.42 o 
  19   7   3      368.86      387.20     56.00 o 
  21   7   3       83.09      -10.97     41.10 o 
 -24   8   3       57.81       79.48     87.87 o 
 -22   8   3        3.74       46.67     54.14 o 
 -20   8   3      145.39      161.28     51.57 o 
 -18   8   3       37.40       -6.45     70.31 o 
 -16   8   3     2128.96     1992.94    101.14 o 
 -14   8   3      444.12      339.48     70.59 o 
 -12   8   3     2049.87     2114.27     90.20 o 
 -10   8   3        3.92      -28.46     57.12 o 
  -8   8   3     3762.81     3570.35     99.35 o 
  -6   8   3     1162.39     1054.61     41.22 o 
  -4   8   3       84.20      138.15     28.36 o 
  -2   8   3     1406.07     1271.86     31.31 o 
   0   8   3     1325.07     1165.18     31.40 o 
   2   8   3     3484.50     3534.99     43.25 o 
   4   8   3     2170.84     1968.99     33.48 o 
   6   8   3     2207.09     2131.46     43.89 o 
   8   8   3     1857.06     2118.19     44.26 o 
  10   8   3     2147.78     1895.05    162.71 o 
  12   8   3     1362.49     1383.04     66.47 o 
  14   8   3       14.57        8.41     41.72 o 
  16   8   3      383.11      311.37     48.74 o 
  18   8   3      358.46      419.98     56.30 o 
  20   8   3       76.36       39.47     41.66 o 
 -23   9   3        5.78       -6.85     60.12 o 
 -21   9   3       10.82        3.33     51.38 o 
 -19   9   3        5.05      -44.46     71.33 o 
 -17   9   3      331.48      248.99     71.10 o 
 -15   9   3      340.06      372.86     69.40 o 
 -13   9   3      806.05      830.67     82.73 o 
 -11   9   3      297.30      399.18     72.41 o 
  -9   9   3      891.63      858.05     77.93 o 
  -7   9   3     1321.87     1342.92     55.83 o 
  -5   9   3     2879.35     2780.85     59.56 o 
  -3   9   3       94.26      113.46     34.19 o 
  -1   9   3     7416.06     7277.89    111.11 o 
   1   9   3     4691.52     4961.68     78.11 o 
   3   9   3      280.84      334.34     42.85 o 
   5   9   3       81.77      162.07     39.86 o 
   7   9   3     1227.28     1349.48     40.20 o 
   9   9   3      596.10      472.99     57.77 o 
  11   9   3      687.88      859.16     49.69 o 
  13   9   3      128.85       83.30     44.68 o 
  15   9   3      511.70      457.01     54.56 o 
  17   9   3      135.39      138.46     49.36 o 
  19   9   3        1.56      -12.87     47.52 o 
 -20  10   3      241.92      308.16     80.77 o 
 -18  10   3      122.41      178.88     75.82 o 
 -16  10   3       31.23       -3.85     63.83 o 
 -14  10   3      263.84      217.03     72.50 o 
 -12  10   3      177.32      128.08     70.95 o 
 -10  10   3      526.61      447.19     71.46 o 
  -8  10   3        0.20      -28.16     66.74 o 
  -6  10   3        1.42      -22.13     36.20 o 
  -4  10   3       14.69        5.42     38.85 o 
  -2  10   3     1013.46      934.56     50.13 o 
   0  10   3      595.88      539.68     48.02 o 
   2  10   3        9.86       24.01     41.54 o 
   4  10   3       96.08      121.14     40.09 o 
   6  10   3       46.13       80.49     38.55 o 
   8  10   3     1036.02     1090.50     88.84 o 
  10  10   3      533.62      329.91     74.35 o 
  12  10   3      190.19      147.79     43.44 o 
  14  10   3       86.16      107.64     47.01 o 
  16  10   3       12.78       10.17     48.23 o 
  18  10   3       10.75        8.96     52.39 o 
 -19  11   3        7.62        0.00     76.22 o 
 -17  11   3       30.14       -2.20     85.33 o 
 -15  11   3        2.70       12.91     79.13 o 
 -13  11   3        0.90        0.84     67.12 o 
 -11  11   3      146.54      188.30     76.03 o 
  -9  11   3      924.44      853.92     79.19 o 
  -7  11   3        4.21      -20.75     72.74 o 
  -5  11   3      248.79      207.09     44.38 o 
  -3  11   3      246.25      214.56     46.00 o 
  -1  11   3      175.99      177.44     46.99 o 
   1  11   3        1.53       -9.38     43.84 o 
   3  11   3     2175.33     2243.94     67.12 o 
   5  11   3     2361.93     2721.39     72.50 o 
   7  11   3      131.89      148.66     79.16 o 
   9  11   3      401.42      507.52     88.14 o 
  11  11   3      203.46      127.48     75.22 o 
  13  11   3       47.99       70.83     73.41 o 
  15  11   3       27.90       44.90     78.26 o 
 -18  12   3        0.03      -21.54     97.28 o 
 -16  12   3      112.46      155.14     79.34 o 
 -14  12   3      192.41      238.24     89.41 o 
 -12  12   3      191.78      228.27     82.74 o 
 -10  12   3      256.61      294.94     69.35 o 
  -8  12   3      451.04      459.09     70.02 o 
  -6  12   3       38.87       58.57     65.34 o 
  -4  12   3      182.76      148.34     42.65 o 
  -2  12   3      555.64      460.65     51.39 o 
   0  12   3      440.28      373.16     60.42 o 
   2  12   3       28.85       38.93     43.40 o 
   4  12   3      558.99      509.57     54.86 o 
   6  12   3      878.94      899.01     96.61 o 
   8  12   3      280.73      237.06     82.78 o 
  10  12   3        0.25      -54.12     74.75 o 
  12  12   3      107.98      201.44     94.99 o 
  14  12   3       43.81      108.04    101.13 o 
 -15  13   3       87.06       65.15     90.31 o 
 -13  13   3       50.61      138.23     79.82 o 
 -11  13   3      220.42      251.32     75.45 o 
  -9  13   3       48.42       69.00     66.18 o 
  -7  13   3        7.20       69.34     70.93 o 
  -5  13   3      147.57      123.36     77.16 o 
  -3  13   3       74.52       58.43     48.44 o 
  -1  13   3      274.78      302.39     48.94 o 
   1  13   3       21.02        9.86     43.76 o 
   3  13   3        0.57      -17.56     44.32 o 
   5  13   3      356.43      423.41     84.94 o 
   7  13   3      135.81       87.59     88.50 o 
   9  13   3      166.49      199.14     80.17 o 
  11  13   3        3.61      144.72     96.05 o 
 -10  14   3       11.79        9.94     73.40 o 
  -8  14   3      255.66      339.11     91.96 o 
  -6  14   3       98.91       94.77     74.06 o 
  -4  14   3       74.50      120.64     75.53 o 
  -2  14   3        6.52      -43.64     66.14 o 
   0  14   3        2.40      -20.18     46.39 o 
   2  14   3      112.86      142.03     70.11 o 
   4  14   3       89.20       58.51     75.41 o 
   6  14   3        5.05      -25.94     84.50 o 
 -28   0   4       31.26       19.23     66.46 o 
 -26   0   4     1554.16     1608.18     93.26 o 
 -24   0   4      451.64      415.65     73.27 o 
 -22   0   4     1557.66     1433.99     83.38 o 
 -20   0   4     1213.63     1242.97     74.30 o 
 -18   0   4     9849.28     9511.52    139.03 o 
 -16   0   4    27440.66    27320.75    210.75 o 
 -14   0   4    61741.18    63602.05    682.79 o 
 -12   0   4     8721.60     8872.71     58.05 o 
 -10   0   4      503.30      400.21     14.09 o 
  -8   0   4    10735.45    11420.30     91.83 o 
  -6   0   4    64662.99    65283.58    186.09 o 
  -4   0   4   102039.27    91108.82    707.06 o 
  -2   0   4    39179.52    37355.41    163.42 o 
   0   0   4    84511.97    82476.43    234.32 o 
   2   0   4   461195.75   367065.03   6192.70 o 
   4   0   4    84036.01    81395.30    460.42 o 
   6   0   4    10558.83    12195.50     64.07 o 
   8   0   4     3003.71     3003.00     51.84 o 
  10   0   4     2057.58     2036.37     42.00 o 
  12   0   4       14.04      -14.13     29.43 o 
  14   0   4     2988.06     2773.74     59.60 o 
  16   0   4     1267.03     1308.85    102.08 o 
  18   0   4        8.38       23.30     40.47 o 
  20   0   4      201.69      237.41     49.72 o 
  22   0   4      294.66      297.59     75.74 o 
  24   0   4       73.18      169.28     75.32 o 
 -29   1   4       47.28      -34.04     48.52 o 
 -27   1   4      145.26      119.43     46.36 o 
 -25   1   4       98.34       33.09     46.34 o 
 -23   1   4      349.51      367.71     45.21 o 
 -21   1   4      372.25      363.52     43.76 o 
 -19   1   4     1150.47     1334.61     59.53 o 
 -17   1   4      411.74      439.25     37.47 o 
 -15   1   4       71.48      131.47     22.11 o 
 -13   1   4       23.94       28.18     15.86 o 
 -11   1   4       81.27       45.84     14.66 o 
  -9   1   4     2349.13     2304.28     37.74 o 
  -7   1   4       12.66        5.22     11.58 o 
  -5   1   4      193.78      165.13      7.32 o 
  -3   1   4    10426.11    10912.31    109.76 o 
  -1   1   4    12870.53    13905.91     58.84 o 
   1   1   4    65442.40    64894.96    503.94 o 
   3   1   4    80725.03    79092.79    394.86 o 
   5   1   4      171.12      236.45      9.40 o 
   7   1   4     8752.10     8785.41     81.12 o 
   9   1   4      422.93      366.17     12.80 o 
  11   1   4       22.67        2.63     17.31 o 
  13   1   4     1088.02      871.33     27.67 o 
  15   1   4      102.05      105.17     25.79 o 
  17   1   4      290.66      231.19     30.27 o 
  19   1   4       61.56        8.62     29.82 o 
  21   1   4       11.52       63.21     36.13 o 
  23   1   4        0.50       73.48     37.99 o 
 -28   2   4      197.82      175.60     51.92 o 
 -26   2   4       81.59       64.25     50.33 o 
 -24   2   4      422.75      405.22     53.13 o 
 -22   2   4     1176.79     1139.06     58.07 o 
 -20   2   4      796.71      761.91     49.90 o 
 -18   2   4        3.53        8.98     35.48 o 
 -16   2   4     1094.23     1080.20     32.89 o 
 -14   2   4      653.23      687.21     30.71 o 
 -12   2   4    16129.77    17294.36     79.13 o 
 -10   2   4        1.01       -2.86     12.28 o 
  -8   2   4    31325.57    30178.75    105.16 o 
  -6   2   4     4198.01     4241.90     47.52 o 
  -4   2   4       82.94       91.55      6.87 o 
  -2   2   4    34007.75    32383.59     62.25 o 
   0   2   4      412.50      483.70      9.26 o 
   2   2   4       75.36       95.17     22.34 o 
   4   2   4      862.30      659.78     14.85 o 
   6   2   4     4547.53     4728.94     50.45 o 
   8   2   4      190.27      218.23     10.92 o 
  10   2   4     1052.20      970.89     20.82 o 
  12   2   4       99.63      111.39     19.48 o 
  14   2   4      300.26      228.14     24.70 o 
  16   2   4      741.39      789.93     40.26 o 
  18   2   4      784.88      692.34     40.30 o 
  20   2   4        4.95       24.78     37.13 o 
  22   2   4      148.44       72.02     49.76 o 
  24   2   4      192.08      210.69     56.42 o 
 -27   3   4       27.65      148.11     79.41 o 
 -25   3   4       57.89       55.34     73.34 o 
 -23   3   4      144.13      118.06     74.68 o 
 -21   3   4      202.26      140.10     73.63 o 
 -19   3   4     1214.07     1144.20     78.70 o 
 -17   3   4      117.26       81.50     31.82 o 
 -15   3   4       45.54       71.90     30.00 o 
 -13   3   4       31.84       25.24     19.29 o 
 -11   3   4     1300.29     1757.95     47.65 o 
  -9   3   4     4437.06     5091.60     77.43 o 
  -7   3   4      821.00      895.74     25.13 o 
  -5   3   4     5923.45     5965.51     51.98 o 
  -3   3   4    11296.50    11049.16    123.42 o 
  -1   3   4     1852.83     1979.76     17.10 o 
   1   3   4        1.88        9.29      5.77 o 
   3   3   4    16514.29    16061.64    129.02 o 
   5   3   4    13820.62    16017.13    133.72 o 
   7   3   4     1773.70     2024.67     26.98 o 
   9   3   4     3823.31     4388.75     57.25 o 
  11   3   4      746.85      757.68     21.07 o 
  13   3   4       16.67        3.58     21.79 o 
  15   3   4      280.88      218.97     33.77 o 
  17   3   4       61.74       25.82     41.84 o 
  19   3   4      375.77      401.92     52.93 o 
  21   3   4        2.94        9.40     54.07 o 
  23   3   4       45.21      145.90     59.01 o 
 -28   4   4       48.92       94.15     87.26 o 
 -26   4   4      350.22      321.77     77.49 o 
 -24   4   4      726.42      828.55     92.79 o 
 -22   4   4       68.52       64.00     77.11 o 
 -20   4   4       77.65       67.77     72.06 o 
 -18   4   4       95.06       98.78     38.20 o 
 -16   4   4     1536.93     1873.25     54.11 o 
 -14   4   4       17.28        9.79     28.37 o 
 -12   4   4      152.62      158.31     23.80 o 
 -10   4   4     1716.83     1540.90     31.76 o 
  -8   4   4    12600.40    11644.95     92.70 o 
  -6   4   4     5367.70     5774.73     27.66 o 
  -4   4   4       77.44      124.80      6.91 o 
  -2   4   4     6359.83     6676.69     57.49 o 
   0   4   4     3828.67     4050.14     47.96 o 
   2   4   4     9424.70     9895.06    135.25 o 
   4   4   4    29511.20    31349.47    181.64 o 
   6   4   4     9635.46     9833.23     67.74 o 
   8   4   4      141.31       78.54     15.35 o 
  10   4   4     4071.21     4267.95     42.38 o 
  12   4   4     1553.96     1597.25     54.01 o 
  14   4   4     2113.17     2285.90     86.35 o 
  16   4   4      299.92      290.32     39.56 o 
  18   4   4        0.05      -10.77     45.54 o 
  20   4   4      162.59      133.84     53.37 o 
  22   4   4      121.62      148.82     54.87 o 
 -27   5   4       62.33       93.22     84.24 o 
 -25   5   4      784.54     1001.80     93.99 o 
 -23   5   4        2.29       -0.39     65.39 o 
 -21   5   4      239.87      305.87     75.20 o 
 -19   5   4       55.74       53.60     41.87 o 
 -17   5   4     2561.50     2494.89     67.63 o 
 -15   5   4      598.73      563.88     42.03 o 
 -13   5   4     1935.91     1789.46     43.64 o 
 -11   5   4     7177.34     7610.26     59.22 o 
  -9   5   4     1013.81      950.46     22.36 o 
  -7   5   4      257.70      297.35     12.75 o 
  -5   5   4     4018.81     4104.72     45.47 o 
  -3   5   4      565.51      550.82     11.74 o 
  -1   5   4    14352.28    14628.00     72.26 o 
   1   5   4     8317.59     8616.74     95.44 o 
   3   5   4      427.57      464.90     10.34 o 
   5   5   4        7.19        2.33      9.72 o 
   7   5   4     2335.60     2105.83     33.21 o 
   9   5   4     1090.66     1050.74     45.81 o 
  11   5   4     1967.00     1840.23     56.01 o 
  13   5   4       86.52      116.11     40.83 o 
  15   5   4      102.06       64.05     44.25 o 
  17   5   4        2.49      -33.31     37.91 o 
  19   5   4       38.02       57.43     51.58 o 
  21   5   4      307.78      242.00     58.00 o 
 -26   6   4       16.13      -14.04     75.21 o 
 -24   6   4        6.04      -34.64     73.42 o 
 -22   6   4       97.19       95.05     69.16 o 
 -20   6   4      389.45      373.21     50.16 o 
 -18   6   4     3484.46     3558.17     79.68 o 
 -16   6   4      110.62       84.80     57.42 o 
 -14   6   4     3931.49     3845.04     97.92 o 
 -12   6   4     1010.72     1039.07     29.41 o 
 -10   6   4     3660.99     3447.08     74.26 o 
  -8   6   4     1432.36     1419.95     26.03 o 
  -6   6   4     9698.72    10303.77    129.92 o 
  -4   6   4     2867.60     2951.28     24.46 o 
  -2   6   4      769.53      777.39     13.88 o 
   0   6   4       22.40       25.03      9.48 o 
   2   6   4    16852.03    17206.86     65.63 o 
   4   6   4     2448.03     2562.23     30.56 o 
   6   6   4      102.51      125.98     30.60 o 
   8   6   4      310.45      185.67     37.72 o 
  10   6   4       10.03       37.02     37.82 o 
  12   6   4      104.85      218.43     41.28 o 
  14   6   4       15.13       19.78     42.54 o 
  16   6   4      555.45      520.69     53.24 o 
  18   6   4      184.27      285.22     52.10 o 
  20   6   4        9.37      -26.92     66.70 o 
  22   6   4        8.45       17.15     53.47 o 
 -25   7   4       76.54      162.12     94.54 o 
 -23   7   4      236.77      273.80     87.71 o 
 -21   7   4      195.45      157.76     46.92 o 
 -19   7   4       31.05       -7.24     47.94 o 
 -17   7   4      953.52     1189.35     84.16 o 
 -15   7   4       88.53      221.87     63.62 o 
 -13   7   4      539.64      660.17     64.80 o 
 -11   7   4      788.18      735.56     26.92 o 
  -9   7   4      510.57      472.10     22.52 o 
  -7   7   4      749.40      684.08     23.73 o 
  -5   7   4      574.40      646.11     20.53 o 
  -3   7   4    13080.38    12101.86    167.80 o 
  -1   7   4      584.70      694.81     19.72 o 
   1   7   4    10558.95    10709.05     60.41 o 
   3   7   4      989.34     1040.00     22.93 o 
   5   7   4     3663.81     3939.45     50.87 o 
   7   7   4      157.12      142.35     28.25 o 
   9   7   4        2.68       -4.27     27.85 o 
  11   7   4      370.57      395.00     54.77 o 
  13   7   4      172.01      120.60     42.62 o 
  15   7   4       14.15       52.12     46.82 o 
  17   7   4       78.41       99.67     48.22 o 
  19   7   4        0.01       12.85     50.98 o 
  21   7   4      102.95       65.58     45.16 o 
 -24   8   4        2.80       48.17     71.14 o 
 -22   8   4        2.05        1.34     51.91 o 
 -20   8   4      130.64      176.43     54.91 o 
 -18   8   4      160.60      228.06     70.03 o 
 -16   8   4      190.60      205.07     74.70 o 
 -14   8   4      373.48      416.18     67.00 o 
 -12   8   4       85.22      160.99     58.54 o 
 -10   8   4      375.54      239.01     61.90 o 
  -8   8   4     2833.11     2546.30     87.16 o 
  -6   8   4     1709.16     1617.36     44.98 o 
  -4   8   4      788.83      713.88     33.36 o 
  -2   8   4      122.45      102.92     20.95 o 
   0   8   4     1987.99     1938.57     38.66 o 
   2   8   4     5418.09     5504.02     43.19 o 
   4   8   4     1388.42     1545.15     38.44 o 
   6   8   4      195.43      230.56     29.39 o 
   8   8   4      503.75      445.19     32.47 o 
  10   8   4      105.78      160.33     40.87 o 
  12   8   4      533.30      625.86     49.67 o 
  14   8   4       70.84      128.00     44.33 o 
  16   8   4       20.93       18.91     51.02 o 
  18   8   4       41.95       45.94     92.12 o 
  20   8   4       36.63       -7.89     42.57 o 
 -23   9   4       39.19       61.70     52.32 o 
 -21   9   4       29.96       19.48     57.19 o 
 -19   9   4       34.38       20.32     65.17 o 
 -17   9   4     1188.98     1133.12     89.91 o 
 -15   9   4      343.93      263.03     72.43 o 
 -13   9   4     1964.49     2126.71     97.48 o 
 -11   9   4      860.34      842.56     74.00 o 
  -9   9   4       26.40        5.37     64.48 o 
  -7   9   4      238.87      177.10     35.33 o 
  -5   9   4       95.24       43.04     35.98 o 
  -3   9   4     1666.48     1563.94     51.81 o 
  -1   9   4       24.68       52.83     37.84 o 
   1   9   4       37.16       38.22     36.85 o 
   3   9   4     1675.68     1662.60     57.75 o 
   5   9   4       44.12        9.38     39.13 o 
   7   9   4       24.90       86.94     28.58 o 
   9   9   4      240.11      167.85     39.51 o 
  11   9   4      141.37      155.89     45.80 o 
  13   9   4      314.35      364.77     51.77 o 
  15   9   4       70.86       55.77     51.29 o 
  17   9   4      286.35      410.28     61.08 o 
 -22  10   4        0.64      -16.68     51.95 o 
 -20  10   4      104.19      102.42     72.91 o 
 -18  10   4      585.80      635.51     83.91 o 
 -16  10   4       72.98       62.78     64.37 o 
 -14  10   4       13.55      -10.88     60.88 o 
 -12  10   4      282.06      301.33     66.37 o 
 -10  10   4      201.69      199.24     64.27 o 
  -8  10   4      628.79      587.63     77.00 o 
  -6  10   4     1579.82     1386.90     54.60 o 
  -4  10   4     5275.96     5235.59    104.89 o 
  -2  10   4     3017.10     3010.82     71.64 o 
   0  10   4     2794.49     2857.23     70.39 o 
   2  10   4     2095.63     2016.80     62.86 o 
   4  10   4     1146.13     1222.99    108.10 o 
   6  10   4        0.01       -6.45     39.22 o 
   8  10   4     1087.71      994.35     92.45 o 
  10  10   4      604.31      752.07     82.52 o 
  12  10   4        6.37      -12.29     49.19 o 
  14  10   4      411.56      433.18     56.30 o 
  16  10   4      240.95      274.29     54.37 o 
 -19  11   4        1.65      -39.36     83.12 o 
 -17  11   4      414.14      383.63     93.88 o 
 -15  11   4       66.33      147.26     78.74 o 
 -13  11   4      163.42      100.59     66.35 o 
 -11  11   4      142.91      161.95     70.96 o 
  -9  11   4      117.92       73.75     72.06 o 
  -7  11   4     2925.70     2893.44    111.57 o 
  -5  11   4     1714.20     1526.39     59.05 o 
  -3  11   4      721.12      927.75    109.37 o 
  -1  11   4     1503.64     1351.38     75.33 o 
   1  11   4      502.25      463.05     49.31 o 
   3  11   4       42.36       41.31     44.35 o 
   5  11   4       79.81       96.00     44.27 o 
   7  11   4      563.90      452.26     81.06 o 
   9  11   4       16.92      -37.89     80.84 o 
  11  11   4      139.22       54.38     77.01 o 
  13  11   4       18.47      202.75     77.39 o 
  15  11   4       17.85      -16.12     84.19 o 
 -18  12   4       82.29      102.48     87.89 o 
 -16  12   4        1.18        2.51     86.85 o 
 -14  12   4       38.08        2.10     74.34 o 
 -12  12   4        0.31      -40.99     76.86 o 
 -10  12   4       34.25        9.95     64.35 o 
  -8  12   4       89.36      159.74     68.32 o 
  -6  12   4       73.66       36.16     64.46 o 
  -4  12   4        0.93       20.26     43.94 o 
  -2  12   4       13.15      -22.89     43.77 o 
   0  12   4      176.79      159.21     44.76 o 
   2  12   4        0.06       10.63     44.62 o 
   4  12   4      178.12      165.24     48.70 o 
   6  12   4        4.38      -63.37     74.18 o 
   8  12   4        0.24      -31.08     79.42 o 
  10  12   4       95.70      116.74     82.08 o 
  12  12   4      365.48      402.38    101.47 o 
 -15  13   4       49.26      106.24     97.99 o 
 -13  13   4        1.06       78.27     90.80 o 
 -11  13   4       23.88       32.39     77.75 o 
  -9  13   4      131.27      120.20     75.75 o 
  -7  13   4     1799.43     1740.99    106.24 o 
  -5  13   4      762.64      550.57     85.02 o 
  -3  13   4       27.22      -13.23     47.10 o 
  -1  13   4        9.19       53.48     46.68 o 
   1  13   4        2.76       24.53     44.09 o 
   3  13   4        4.01       -9.80     43.70 o 
   5  13   4        7.57      -74.92     74.92 o 
   7  13   4        1.91      -42.34     88.84 o 
   9  13   4       14.23       60.11     83.42 o 
 -10  14   4      230.71      190.00     91.83 o 
  -8  14   4      592.13      737.66     93.47 o 
  -6  14   4       10.91       25.80     73.21 o 
  -4  14   4       89.85       75.79     75.26 o 
  -2  14   4       34.19      -35.13     72.08 o 
   0  14   4        3.59      -11.00     50.44 o 
   2  14   4        1.52       17.18     65.67 o 
   4  14   4       30.47      -30.91     70.55 o 
   6  14   4       60.14       33.76     74.50 o 
 -29   1   5        4.88      -60.53     60.53 o 
 -27   1   5       87.91       73.82     49.65 o 
 -25   1   5      848.48      834.02     56.64 o 
 -23   1   5      429.31      481.16     46.53 o 
 -21   1   5      877.96      963.28     51.54 o 
 -19   1   5      364.19      334.58     38.06 o 
 -17   1   5       60.79       92.42     34.15 o 
 -15   1   5     2916.18     2852.08     38.96 o 
 -13   1   5    40411.71    42420.23    139.66 o 
 -11   1   5     3081.59     3523.97     33.54 o 
  -9   1   5    38083.42    36266.16    290.01 o 
  -7   1   5    88770.54    86572.29    410.76 o 
  -5   1   5   102266.59    96444.56    334.61 o 
  -3   1   5     1088.22      864.71     10.17 o 
  -1   1   5     8774.71     9657.06     68.47 o 
   1   1   5     2284.96     3075.85     35.73 o 
   3   1   5     3052.29     3115.27     40.12 o 
   5   1   5        0.20        6.01      9.77 o 
   7   1   5     2028.81     2138.96     29.59 o 
   9   1   5      148.91      110.97     14.83 o 
  11   1   5      402.15      329.44     21.64 o 
  13   1   5      414.94      428.16     27.49 o 
  15   1   5     2352.79     2356.17     43.38 o 
  17   1   5       58.60       54.00     33.73 o 
  19   1   5        1.17       -9.70     33.34 o 
  21   1   5      103.33       57.13     49.33 o 
  23   1   5       16.63       10.24     46.99 o 
 -28   2   5       20.55       -0.59     50.27 o 
 -26   2   5        0.51      -43.43     44.92 o 
 -24   2   5       32.37        2.54     44.93 o 
 -22   2   5       23.77        6.26     42.98 o 
 -20   2   5     3160.23     3181.51     70.34 o 
 -18   2   5     3504.98     3500.06     66.62 o 
 -16   2   5    17079.98    17249.58     97.45 o 
 -14   2   5    11997.34    11929.64     96.94 o 
 -12   2   5    20661.13    20293.38    447.03 o 
 -10   2   5    23829.60    24683.25    421.70 o 
  -8   2   5    21578.07    21433.21     70.36 o 
  -6   2   5     4970.77     4849.68     37.57 o 
  -4   2   5     8799.60     8852.96     37.37 o 
  -2   2   5      152.83      228.71     24.65 o 
   0   2   5      772.65      763.06     11.81 o 
   2   2   5    17818.06    18631.41     72.53 o 
   4   2   5    11654.91    12190.85     62.24 o 
   6   2   5     4983.15     5111.44     47.22 o 
   8   2   5      285.63      284.84     14.53 o 
  10   2   5        0.14      -11.02     14.36 o 
  12   2   5     1746.42     1642.92     33.61 o 
  14   2   5      308.40      211.74     26.60 o 
  16   2   5      991.26      988.64     41.25 o 
  18   2   5       15.17      -46.55     46.55 o 
  20   2   5      443.97      539.62     82.09 o 
  22   2   5       32.14       74.76     52.42 o 
 -29   3   5       16.39       27.82     79.64 o 
 -27   3   5      230.98      253.83     71.90 o 
 -25   3   5        0.80        1.54     75.89 o 
 -23   3   5      267.70      202.62     72.76 o 
 -21   3   5      579.50      553.55     73.95 o 
 -19   3   5     1783.83     1809.09     89.72 o 
 -17   3   5      925.69      722.85     40.66 o 
 -15   3   5    14421.91    14987.21    106.19 o 
 -13   3   5       40.64       40.25     16.32 o 
 -11   3   5       17.24        7.41     13.14 o 
  -9   3   5     4594.15     4736.07     88.32 o 
  -7   3   5     1549.44     1792.26     23.39 o 
  -5   3   5     2259.35     2239.65     17.21 o 
  -3   3   5    15691.65    16395.87     88.70 o 
  -1   3   5     3508.54     3088.12     35.90 o 
   1   3   5      755.09      837.40     16.73 o 
   3   3   5    11010.03    11688.11     76.13 o 
   5   3   5      264.86      294.34     14.40 o 
   7   3   5      444.04      464.74     16.00 o 
   9   3   5     4887.52     5295.33     51.37 o 
  11   3   5       52.44       61.19     22.42 o 
  13   3   5     2577.26     2650.61     65.73 o 
  15   3   5      771.63      811.45     38.60 o 
  17   3   5      284.57      225.68     47.09 o 
  19   3   5      348.56      511.80     57.17 o 
  21   3   5        1.37       17.15     56.15 o 
  23   3   5      501.38      656.27     62.34 o 
 -28   4   5       10.85      -20.03     79.25 o 
 -26   4   5        6.82       -5.54     84.63 o 
 -24   4   5       51.10       45.78     67.60 o 
 -22   4   5      531.02      382.76     81.52 o 
 -20   4   5      324.20      268.50     68.31 o 
 -18   4   5      426.51      333.74     40.80 o 
 -16   4   5     5123.57     5049.30     72.87 o 
 -14   4   5     3482.72     3537.69     57.78 o 
 -12   4   5     2336.16     2122.04     41.04 o 
 -10   4   5      133.72       81.43     11.97 o 
  -8   4   5    15327.85    14591.82     53.71 o 
  -6   4   5      181.64      161.96      8.45 o 
  -4   4   5       33.13       10.17      6.03 o 
  -2   4   5     4191.39     4274.11     40.57 o 
   0   4   5     2519.08     2600.89     29.20 o 
   2   4   5        0.12        3.53     12.71 o 
   4   4   5     6967.76     7150.61     66.43 o 
   6   4   5       99.10      104.39     13.77 o 
   8   4   5     2475.93     2393.52     40.79 o 
  10   4   5     2807.14     2810.85     38.25 o 
  12   4   5     1094.25      953.22     65.26 o 
  14   4   5      188.06      162.29     44.35 o 
  16   4   5        6.04      -37.19     44.84 o 
  18   4   5       32.33       12.34     52.34 o 
  20   4   5       37.31       66.42     54.69 o 
  22   4   5       53.66      110.07     55.67 o 
 -27   5   5      128.98      140.19     90.32 o 
 -25   5   5       37.88       85.09     87.96 o 
 -23   5   5      286.35      247.88     72.98 o 
 -21   5   5     3796.01     3951.32    123.94 o 
 -19   5   5      384.28      355.58     45.86 o 
 -17   5   5     8033.63     8058.07     99.97 o 
 -15   5   5     1559.89     1504.43     78.74 o 
 -13   5   5     5925.06     6043.09     56.82 o 
 -11   5   5      687.27      645.30     17.96 o 
  -9   5   5      188.79      210.92     10.41 o 
  -7   5   5       35.72       61.37      8.55 o 
  -5   5   5      496.68      548.44     10.60 o 
  -3   5   5    20852.11    20865.40     82.46 o 
  -1   5   5     6407.01     6514.85     54.43 o 
   1   5   5    27415.90    27540.57    126.46 o 
   3   5   5      582.34      773.63     24.65 o 
   5   5   5     7173.34     6990.06     78.15 o 
   7   5   5      774.67      728.68     40.03 o 
   9   5   5     1428.52     1442.81     64.13 o 
  11   5   5       45.38       49.43     40.65 o 
  13   5   5        2.16        6.86     40.85 o 
  15   5   5      678.72      915.82     54.49 o 
  17   5   5      749.09      548.01     58.27 o 
  19   5   5      110.93      127.85     55.20 o 
  21   5   5        9.03       16.51     55.68 o 
 -26   6   5      198.65      173.79     94.78 o 
 -24   6   5      804.13      768.31     94.22 o 
 -22   6   5      273.32      293.61     76.92 o 
 -20   6   5     1463.21     1342.90     77.56 o 
 -18   6   5     2624.89     2745.24     71.93 o 
 -16   6   5     4286.10     4071.75     77.20 o 
 -14   6   5        0.47       34.25     47.86 o 
 -12   6   5     3674.46     3466.79     74.97 o 
 -10   6   5      515.45      469.57     21.93 o 
  -8   6   5     2119.19     2557.46     33.66 o 
  -6   6   5    19220.60    20032.04    143.84 o 
  -4   6   5      444.69      508.25     13.74 o 
  -2   6   5     8388.91     9363.67     76.93 o 
   0   6   5    10620.50    11089.40     47.25 o 
   2   6   5      729.41      744.63     23.80 o 
   4   6   5      993.82     1000.21     30.83 o 
   6   6   5       33.01        7.43     33.12 o 
   8   6   5       19.07      -15.00     35.66 o 
  10   6   5     1316.56     1036.12     51.83 o 
  12   6   5     2226.78     2215.49     67.28 o 
  14   6   5      498.76      577.77     50.94 o 
  16   6   5      427.96      379.46     53.31 o 
  18   6   5      244.31      145.04     83.41 o 
  20   6   5       40.39       23.33     49.09 o 
 -25   7   5       63.82      127.62     75.61 o 
 -23   7   5      606.47      469.08     79.34 o 
 -21   7   5      191.50      163.97     48.74 o 
 -19   7   5      202.01      186.86     48.97 o 
 -17   7   5       66.07       60.94     45.76 o 
 -15   7   5    16385.20    16211.17    195.08 o 
 -13   7   5     1878.88     2045.03     83.25 o 
 -11   7   5     3211.86     3209.13     98.40 o 
  -9   7   5    10055.36    10016.48    236.89 o 
  -7   7   5      982.44      869.54     26.10 o 
  -5   7   5     1724.96     1546.01     22.52 o 
  -3   7   5      661.31      621.50     17.31 o 
  -1   7   5     2171.89     1854.13     40.11 o 
   1   7   5     5488.34     5528.69     60.95 o 
   3   7   5     8054.07     8526.42     89.89 o 
   5   7   5     3918.06     3877.48     67.35 o 
   7   7   5     1478.49     1443.60     41.20 o 
   9   7   5        6.98        4.50     37.55 o 
  11   7   5      765.69      679.87     50.75 o 
  13   7   5       23.43       10.53     46.26 o 
  15   7   5       45.33      -16.36     45.43 o 
  17   7   5       19.04        9.99     53.51 o 
  19   7   5        2.95      -16.23     39.03 o 
 -24   8   5      123.71      115.95     85.27 o 
 -22   8   5      135.82       75.64     52.31 o 
 -20   8   5       81.67      110.69     54.01 o 
 -18   8   5       31.66      -13.57     67.43 o 
 -16   8   5     1880.29     1755.85     90.78 o 
 -14   8   5      439.68      488.74     66.64 o 
 -12   8   5       15.89      -26.07     64.46 o 
 -10   8   5      187.08      147.24     60.10 o 
  -8   8   5      384.97      350.21     56.89 o 
  -6   8   5     2601.15     2573.06     34.23 o 
  -4   8   5      879.56      905.55     24.82 o 
  -2   8   5     1974.14     1999.28     44.51 o 
   0   8   5     1362.56     1416.37     36.75 o 
   2   8   5     8450.81     8444.39     71.72 o 
   4   8   5        0.48       35.32     28.41 o 
   6   8   5      684.52      800.70     39.59 o 
   8   8   5      453.42      456.00     34.37 o 
  10   8   5       61.12       52.26     39.87 o 
  12   8   5        2.05       17.05     43.91 o 
  14   8   5      121.83       82.97     46.74 o 
  16   8   5      418.45      438.63     62.45 o 
  18   8   5      115.25       88.83     54.59 o 
 -23   9   5       75.76       98.50     56.44 o 
 -21   9   5       10.94       17.00     54.62 o 
 -19   9   5        9.09      -21.16     62.26 o 
 -17   9   5      223.63      210.66     73.07 o 
 -15   9   5       45.46       37.85     58.23 o 
 -13   9   5      155.72      217.38     66.01 o 
 -11   9   5      227.17      108.45     71.53 o 
  -9   9   5        0.39      -32.34     59.40 o 
  -7   9   5     1387.28     1319.31     48.65 o 
  -5   9   5      251.17      282.44     39.95 o 
  -3   9   5      289.29      293.68     39.48 o 
  -1   9   5      256.70      194.50     39.19 o 
   1   9   5      335.74      280.33     42.04 o 
   3   9   5       24.81       38.09     42.64 o 
   5   9   5      191.02      131.63     29.88 o 
   7   9   5     2100.32     2060.55     48.20 o 
   9   9   5        2.67       22.92     42.41 o 
  11   9   5      277.32      247.37     48.57 o 
  13   9   5      116.19      157.35     50.17 o 
  15   9   5        3.26       -8.30     51.27 o 
  17   9   5       16.50      -20.53     48.56 o 
 -22  10   5       48.59        9.73     57.88 o 
 -20  10   5      181.39      163.05     54.89 o 
 -18  10   5        1.89        2.84     66.64 o 
 -16  10   5       30.94       74.93     67.37 o 
 -14  10   5       16.84       -0.55     65.33 o 
 -12  10   5       17.03       20.40     66.85 o 
 -10  10   5        6.63      -35.19     66.24 o 
  -8  10   5     1004.67     1004.36     78.23 o 
  -6  10   5       22.39       14.77     39.09 o 
  -4  10   5       53.50       43.99     43.18 o 
  -2  10   5     1333.81     1201.68     69.14 o 
   0  10   5      703.42      495.82     48.47 o 
   2  10   5     1637.50     1642.33     59.41 o 
   4  10   5     1105.77     1133.41     56.21 o 
   6  10   5      860.37      705.06     48.47 o 
   8  10   5        1.70      -24.54     74.44 o 
  10  10   5       30.29       50.26     43.08 o 
  12  10   5        0.66       17.58     43.58 o 
  14  10   5       72.26       60.18     46.54 o 
  16  10   5        0.84       70.38     49.65 o 
 -19  11   5       19.50       80.14     88.26 o 
 -17  11   5      238.08      340.08     91.36 o 
 -15  11   5        4.03       56.52     74.36 o 
 -13  11   5        0.44        9.96     61.70 o 
 -11  11   5      617.99      486.52     78.59 o 
  -9  11   5      936.41      680.34     83.21 o 
  -7  11   5      131.63      125.90     71.80 o 
  -5  11   5       39.88      -12.16     42.87 o 
  -3  11   5      202.89      157.81     44.41 o 
  -1  11   5      278.51      321.90     45.05 o 
   1  11   5      125.38       72.53     41.45 o 
   3  11   5      939.68      862.63     62.01 o 
   5  11   5      633.14      712.88     54.62 o 
   7  11   5       20.76       47.53     66.90 o 
   9  11   5        9.23        0.95     82.93 o 
  11  11   5       29.69        7.43     72.12 o 
  13  11   5      151.69      221.11     91.13 o 
 -18  12   5      342.86      317.32     87.21 o 
 -16  12   5      133.66      159.00     91.21 o 
 -14  12   5       18.59        1.36     66.25 o 
 -12  12   5      168.31      272.80     79.88 o 
 -10  12   5      666.79      524.37     82.59 o 
  -8  12   5        7.48      -13.79     65.33 o 
  -6  12   5      896.46      909.34     81.15 o 
  -4  12   5      114.97      168.74     44.05 o 
  -2  12   5     1382.10     1542.11     64.33 o 
   0  12   5      806.23      799.34     55.56 o 
   2  12   5      123.99      121.29     48.50 o 
   4  12   5        0.87      -25.33     48.52 o 
   6  12   5        0.73      -48.16     74.75 o 
   8  12   5       89.32       81.47     76.89 o 
  10  12   5      295.58      318.41     96.12 o 
  12  12   5       76.40       14.10     86.76 o 
 -15  13   5        9.73       22.97     75.62 o 
 -13  13   5       61.42      104.63     84.37 o 
 -11  13   5      197.94      155.43     80.61 o 
  -9  13   5      511.19      423.42     86.83 o 
  -7  13   5        0.44       35.99     76.24 o 
  -5  13   5      153.70      201.60     68.76 o 
  -3  13   5      566.63      679.60     87.17 o 
  -1  13   5      428.31      371.77     51.59 o 
   1  13   5       88.97      114.30     44.75 o 
   3  13   5        6.03       -8.04     41.76 o 
   5  13   5       86.95      171.46     73.58 o 
   7  13   5      370.18      471.23     90.43 o 
   9  13   5       56.26      102.40     94.73 o 
 -10  14   5        0.23      -33.10     68.88 o 
  -8  14   5       18.67       62.89     78.91 o 
  -6  14   5       87.80       42.18     81.21 o 
  -4  14   5      171.35      202.76     79.82 o 
  -2  14   5      100.04      -34.82     62.43 o 
   0  14   5        0.01      -16.26     45.46 o 
   2  14   5        3.68      -66.34     66.34 o 
   4  14   5        0.81       26.05     79.76 o 
 -30   0   6       91.32       59.39     76.77 o 
 -28   0   6       16.56       30.94     61.87 o 
 -26   0   6     1671.95     1793.44    100.64 o 
 -24   0   6       31.13       31.43     61.25 o 
 -22   0   6      194.79      192.61     57.27 o 
 -20   0   6       25.74      -18.13     49.66 o 
 -18   0   6      474.78      464.14     55.36 o 
 -16   0   6     3112.25     2840.06     78.36 o 
 -14   0   6    13512.13    13546.79    579.05 o 
 -12   0   6    24936.03    26972.13    156.61 o 
 -10   0   6     7174.85     6747.08    165.16 o 
  -8   0   6   162467.33   148120.69   2919.16 o 
  -6   0   6   169321.16   150649.86   1487.49 o 
  -4   0   6    27407.43    27023.02    262.83 o 
  -2   0   6     5625.73     6104.85     65.80 o 
   0   0   6     7184.36     6224.70    154.24 o 
   2   0   6     1259.61     1561.41     47.02 o 
   4   0   6     6743.08     6423.52     70.82 o 
   6   0   6    18115.25    16807.11    363.44 o 
   8   0   6     2170.39     2252.58     32.55 o 
  10   0   6      670.19      540.29     32.43 o 
  12   0   6     5720.75     5703.73     77.60 o 
  14   0   6     4400.07     4060.70     73.62 o 
  16   0   6      554.95      662.91     46.67 o 
  18   0   6       27.07      -24.98     65.95 o 
  20   0   6       96.34      107.18     64.69 o 
  22   0   6       97.07      133.62     72.85 o 
 -29   1   6       21.54      -26.75     51.35 o 
 -27   1   6        1.51      -49.06     49.06 o 
 -25   1   6     2371.67     2531.77     76.54 o 
 -23   1   6     1265.85     1251.82     57.11 o 
 -21   1   6     1328.36     1412.02     53.74 o 
 -19   1   6      121.33      104.59     37.19 o 
 -17   1   6     4828.25     4790.07    116.26 o 
 -15   1   6     3057.17     3446.49     67.83 o 
 -13   1   6      281.91      271.53     27.35 o 
 -11   1   6      183.26      246.12     15.90 o 
  -9   1   6     1449.86     1423.95     21.53 o 
  -7   1   6    32870.84    31995.54    256.95 o 
  -5   1   6    91162.75    85173.68    358.07 o 
  -3   1   6    22488.44    22742.63    183.39 o 
  -1   1   6     8898.26     8980.55     58.31 o 
   1   1   6    18773.48    19355.15    158.75 o 
   3   1   6    36870.58    36895.16    128.60 o 
   5   1   6    11811.10    13113.09    117.81 o 
   7   1   6     6573.18     6058.99     58.04 o 
   9   1   6     1633.47     1831.04     37.02 o 
  11   1   6      438.40      363.37     28.80 o 
  13   1   6      236.29      201.73     25.50 o 
  15   1   6     1113.09      970.24     49.61 o 
  17   1   6      567.61      490.46     39.56 o 
  19   1   6        0.16      -12.91     42.15 o 
  21   1   6       43.36       58.44     48.54 o 
 -28   2   6       20.02       22.81     51.24 o 
 -26   2   6        0.07      -29.57     44.18 o 
 -24   2   6       22.15        7.45     45.31 o 
 -22   2   6     2622.72     2448.85     94.47 o 
 -20   2   6        0.20       -7.28     39.40 o 
 -18   2   6     5916.31     5851.79     81.58 o 
 -16   2   6     2908.54     2889.85     60.37 o 
 -14   2   6    14301.80    14449.78    276.16 o 
 -12   2   6    21637.67    21335.63    354.26 o 
 -10   2   6    18598.08    20489.83    396.88 o 
  -8   2   6       36.24        7.80      9.17 o 
  -6   2   6     1435.26     1508.61     14.99 o 
  -4   2   6    13265.01    13654.47     82.54 o 
  -2   2   6        6.46       20.91      8.74 o 
   0   2   6    11549.98    12595.99     60.32 o 
   2   2   6      417.06      563.67     15.97 o 
   4   2   6    18673.15    18687.78    143.80 o 
   6   2   6    14425.08    14954.77     58.32 o 
   8   2   6     4715.00     5327.33     47.19 o 
  10   2   6      109.86       93.30     21.77 o 
  12   2   6     1540.89     1199.28     49.08 o 
  14   2   6       23.66      -18.79     31.82 o 
  16   2   6      346.05      292.09     34.50 o 
  18   2   6      523.31      447.93     39.25 o 
  20   2   6       67.45       48.25     51.64 o 
  22   2   6      104.68       81.33     74.99 o 
 -29   3   6        0.99       46.23     67.39 o 
 -27   3   6      123.42      182.86     78.92 o 
 -25   3   6        2.48      -43.50     73.34 o 
 -23   3   6       24.01       12.40     70.95 o 
 -21   3   6      129.84       84.20     61.84 o 
 -19   3   6        2.98        9.13     62.55 o 
 -17   3   6      294.89      317.86     33.70 o 
 -15   3   6      699.56      640.22     33.60 o 
 -13   3   6    12523.76    12523.26    131.67 o 
 -11   3   6    14850.51    14575.32     99.18 o 
  -9   3   6        5.74       14.18     10.93 o 
  -7   3   6    25703.09    26464.02    266.22 o 
  -5   3   6     3322.51     3407.78     29.15 o 
  -3   3   6     9811.18    10664.39     40.20 o 
  -1   3   6      445.03      397.93     14.61 o 
   1   3   6     3247.30     2608.99     27.41 o 
   3   3   6     4423.45     4362.70     63.50 o 
   5   3   6    18466.11    19097.28    112.89 o 
   7   3   6      203.53      306.83     15.02 o 
   9   3   6       23.42       22.38     17.33 o 
  11   3   6      165.39      106.96     33.35 o 
  13   3   6      194.66      215.03     39.04 o 
  15   3   6       42.61       10.48     43.20 o 
  17   3   6        8.90       -2.03     42.42 o 
  19   3   6      139.19       93.86     49.65 o 
  21   3   6      189.70      250.28     57.67 o 
 -28   4   6      288.45      431.79     83.80 o 
 -26   4   6       31.75        8.75     84.76 o 
 -24   4   6      334.77      393.03     77.41 o 
 -22   4   6      478.52      430.70     82.29 o 
 -20   4   6     5948.57     6115.81    137.58 o 
 -18   4   6     2277.29     2395.81     60.75 o 
 -16   4   6     1488.17     1302.83     33.08 o 
 -14   4   6     1094.22     1024.07     24.84 o 
 -12   4   6    16142.62    16497.27    113.36 o 
 -10   4   6     2997.10     3376.41     27.76 o 
  -8   4   6     2385.46     2428.17     49.44 o 
  -6   4   6     6262.42     5641.57     33.00 o 
  -4   4   6    25966.09    26180.81     79.94 o 
  -2   4   6    23514.36    24594.23     73.67 o 
   0   4   6       19.26       21.75      5.53 o 
   2   4   6     1027.33     1002.88     25.07 o 
   4   4   6     2927.70     3535.48     71.28 o 
   6   4   6     4985.82     4930.01     66.76 o 
   8   4   6     2433.26     2312.93     34.26 o 
  10   4   6     1595.34     1695.69     41.97 o 
  12   4   6     2615.76     2720.96     99.57 o 
  14   4   6        2.07      -44.25     55.18 o 
  16   4   6        8.34      -48.03     64.24 o 
  18   4   6      303.92      255.48     55.51 o 
  20   4   6      219.98      273.03     67.19 o 
 -27   5   6      517.47      532.51     86.91 o 
 -25   5   6      161.46      252.47     87.54 o 
 -23   5   6        3.75       -8.32     70.04 o 
 -21   5   6      653.68      642.44     79.70 o 
 -19   5   6      171.99      167.87     42.17 o 
 -17   5   6     1237.91     1201.75     73.54 o 
 -15   5   6      230.50      235.85     36.31 o 
 -13   5   6     1133.21     1261.11     28.17 o 
 -11   5   6     8140.90     8446.22     57.48 o 
  -9   5   6     2281.12     2402.69     27.11 o 
  -7   5   6       88.14       64.75     10.82 o 
  -5   5   6      803.88     1123.62     15.85 o 
  -3   5   6      289.26      439.47     13.57 o 
  -1   5   6     1537.34     1528.10     24.48 o 
   1   5   6      278.31      199.56     21.38 o 
   3   5   6     8620.93     9217.92    113.56 o 
   5   5   6      364.25      419.05     34.54 o 
   7   5   6     3375.27     3811.61    147.31 o 
   9   5   6     1055.51     1005.98     52.67 o 
  11   5   6      544.72      588.82     48.72 o 
  13   5   6      132.57       46.43     42.72 o 
  15   5   6      129.04       -0.51     65.87 o 
  17   5   6      176.92      130.10     53.59 o 
  19   5   6       99.94       90.86     53.46 o 
  21   5   6       20.66       13.70     53.01 o 
 -26   6   6       15.10       62.85     81.42 o 
 -24   6   6       59.29       73.27     80.25 o 
 -22   6   6       38.97       27.94     70.69 o 
 -20   6   6        0.33      -32.95     43.58 o 
 -18   6   6     2066.71     1956.29     63.37 o 
 -16   6   6      352.68      310.20     43.26 o 
 -14   6   6     5824.78     5119.88    111.94 o 
 -12   6   6      680.89      684.23     26.35 o 
 -10   6   6      173.06      173.90     18.36 o 
  -8   6   6     9118.39     9193.05     83.01 o 
  -6   6   6     2404.05     2495.98     26.75 o 
  -4   6   6       77.96       86.33     10.56 o 
  -2   6   6       26.47       18.87     10.32 o 
   0   6   6      567.17      522.27     16.48 o 
   2   6   6       59.50       56.62     18.40 o 
   4   6   6     6719.29     6815.72     81.52 o 
   6   6   6     8365.60     8100.03    116.34 o 
   8   6   6       82.32        5.12     38.22 o 
  10   6   6     3192.62     3006.91     74.20 o 
  12   6   6      211.35      310.06     49.95 o 
  14   6   6        2.07      -31.60     48.56 o 
  16   6   6      686.24      718.30     62.77 o 
  18   6   6       65.23       51.74     65.38 o 
  20   6   6       36.54        9.91     51.16 o 
 -27   7   6       85.96       37.41     92.61 o 
 -25   7   6        1.88      -11.61     75.85 o 
 -23   7   6      176.18      160.69     72.73 o 
 -21   7   6        0.09      -31.99     44.62 o 
 -19   7   6      100.09       89.87     43.18 o 
 -17   7   6       24.95       21.19     44.92 o 
 -15   7   6     3781.61     4071.15    106.96 o 
 -13   7   6        9.58      -32.59     54.59 o 
 -11   7   6      363.32      395.63     34.26 o 
  -9   7   6       19.68       14.88     25.44 o 
  -7   7   6     2062.51     1989.35     29.98 o 
  -5   7   6      649.52      662.73     18.26 o 
  -3   7   6     2276.66     2186.15     28.41 o 
  -1   7   6      410.36      514.90     22.23 o 
   1   7   6     3241.50     3035.90     45.57 o 
   3   7   6      185.35      186.88     28.04 o 
   5   7   6      204.24      181.79     30.61 o 
   7   7   6     4181.47     3877.35     75.97 o 
   9   7   6       58.48       76.59     40.04 o 
  11   7   6        8.95       28.39     41.80 o 
  13   7   6       77.72       96.90     44.50 o 
  15   7   6        0.86      -48.43     51.10 o 
  17   7   6      110.26       97.14     55.16 o 
  19   7   6        0.02       -6.44     48.70 o 
 -24   8   6      132.56      137.78     82.76 o 
 -22   8   6       31.37      -10.45     50.03 o 
 -20   8   6      863.81      866.71     60.86 o 
 -18   8   6      418.66      367.44     49.86 o 
 -16   8   6     2658.62     2910.54    106.49 o 
 -14   8   6      426.49      339.65     72.44 o 
 -12   8   6     1433.96     1214.27     81.69 o 
 -10   8   6      901.25      897.73     70.54 o 
  -8   8   6      247.87      253.87     30.68 o 
  -6   8   6        2.45        9.33     17.30 o 
  -4   8   6     4463.95     4431.16     45.02 o 
  -2   8   6      145.36      116.78     25.04 o 
   0   8   6     2951.44     3182.52     47.32 o 
   2   8   6      323.46      303.95     39.62 o 
   4   8   6     2500.73     2450.11     50.02 o 
   6   8   6      101.19       69.92     39.00 o 
   8   8   6      638.22      564.04     36.85 o 
  10   8   6      190.33      105.73     43.58 o 
  12   8   6       51.70       84.27     47.89 o 
  14   8   6      203.12      150.72     48.19 o 
  16   8   6      154.64       79.61     50.76 o 
  18   8   6        6.60       -8.72     48.23 o 
 -23   9   6       18.71       -7.73     56.30 o 
 -21   9   6      143.52      101.29     53.78 o 
 -19   9   6      642.86      776.08     59.03 o 
 -17   9   6        5.91       21.52     64.07 o 
 -15   9   6     3430.26     3425.87    113.78 o 
 -13   9   6       15.39       -7.03     67.15 o 
 -11   9   6     2247.59     2469.06    100.10 o 
  -9   9   6      291.35      169.90     66.14 o 
  -7   9   6     3624.98     3968.19    108.52 o 
  -5   9   6     3167.63     2890.75     63.67 o 
  -3   9   6       48.43       20.61     35.17 o 
  -1   9   6      739.87      801.14     54.22 o 
   1   9   6      394.25      401.35     43.54 o 
   3   9   6     5321.36     5160.56     92.96 o 
   5   9   6      214.80      276.23     33.84 o 
   7   9   6       30.36       55.27     29.57 o 
   9   9   6      107.57       82.07     43.35 o 
  11   9   6      407.37      413.08     60.07 o 
  13   9   6      377.52      405.43     74.16 o 
  15   9   6       22.65        3.33     52.54 o 
  17   9   6      172.68      181.16     53.31 o 
 -22  10   6      433.06      506.23     68.04 o 
 -20  10   6        8.43      -27.00     53.25 o 
 -18  10   6      621.69      763.24     80.63 o 
 -16  10   6       13.79       23.10     67.95 o 
 -14  10   6      231.11      372.08     74.99 o 
 -12  10   6      259.65      202.00     74.74 o 
 -10  10   6      249.54      192.14     71.68 o 
  -8  10   6      750.62      769.42     78.83 o 
  -6  10   6     2069.25     1973.57    162.89 o 
  -4  10   6       17.32       -9.94     41.40 o 
  -2  10   6        8.35       19.43     42.59 o 
   0  10   6      903.90      965.98     68.61 o 
   2  10   6      764.05      652.43     51.81 o 
   4  10   6      197.59      186.88     45.57 o 
   6  10   6       12.94      -16.45     40.85 o 
   8  10   6      238.63      415.17     83.82 o 
  10  10   6      203.42      265.96     82.71 o 
  12  10   6        0.20       13.87     48.24 o 
  14  10   6       78.85      137.42     65.19 o 
 -21  11   6        7.47      -28.89     54.73 o 
 -19  11   6       33.20      -79.05     83.74 o 
 -17  11   6      420.56      392.44     91.04 o 
 -15  11   6      611.31      657.81     83.55 o 
 -13  11   6      217.69      206.24     65.57 o 
 -11  11   6     1360.29     1363.60     96.86 o 
  -9  11   6      419.48      220.19     75.66 o 
  -7  11   6        2.24        4.00     69.68 o 
  -5  11   6      630.47      686.00     51.15 o 
  -3  11   6     1710.74     1683.72     63.23 o 
  -1  11   6      332.86      306.86     46.67 o 
   1  11   6        0.33       -3.04     43.92 o 
   3  11   6       67.70      128.72     43.72 o 
   5  11   6      155.89      197.35     46.55 o 
   7  11   6        4.61      -10.45     69.61 o 
   9  11   6       12.24       83.32     85.92 o 
  11  11   6        5.29      -21.12     74.00 o 
  13  11   6      247.28      296.93    101.73 o 
 -18  12   6       51.08        4.85     91.12 o 
 -16  12   6      496.96      566.01     89.99 o 
 -14  12   6        3.63       44.26     74.13 o 
 -12  12   6      194.99      251.01     73.70 o 
 -10  12   6       22.02        7.07     79.52 o 
  -8  12   6      312.71      235.90     78.82 o 
  -6  12   6       65.56       36.59     68.72 o 
  -4  12   6      158.57      133.67     45.35 o 
  -2  12   6        0.43       33.03     48.23 o 
   0  12   6      189.59      162.91     43.43 o 
   2  12   6      170.39      171.81     58.14 o 
   4  12   6      252.53      196.55     45.41 o 
   6  12   6      448.72      471.19     86.28 o 
   8  12   6        9.52       47.73     77.29 o 
  10  12   6      141.05      328.81    100.16 o 
 -15  13   6        2.70      -42.57     92.01 o 
 -13  13   6       47.22       69.08     75.64 o 
 -11  13   6       62.29      -16.37     64.42 o 
  -9  13   6       13.83      -51.19     68.77 o 
  -7  13   6       89.00       67.20     69.42 o 
  -5  13   6      146.17      102.19     79.67 o 
  -3  13   6      264.93      353.81     73.37 o 
  -1  13   6        0.05        6.47     49.84 o 
   1  13   6        0.80       30.89     48.37 o 
   3  13   6      109.60       67.25     46.50 o 
   5  13   6       41.77       39.71     69.72 o 
   7  13   6      119.16      212.78     83.52 o 
 -10  14   6       97.75       95.65     85.76 o 
  -8  14   6       77.72       75.02     78.28 o 
  -6  14   6        3.49       36.17     76.40 o 
  -4  14   6        0.53        8.37     71.80 o 
  -2  14   6      119.79       83.86     76.14 o 
   0  14   6        8.78       11.27     51.21 o 
   2  14   6       19.15       30.22     72.09 o 
   4  14   6        5.36      184.20     90.14 o 
 -29   1   7       75.51       66.59     44.59 o 
 -27   1   7      105.34       67.61     46.29 o 
 -25   1   7      663.36      661.26     53.36 o 
 -23   1   7      523.43      529.47     58.03 o 
 -21   1   7      606.04      538.76     44.92 o 
 -19   1   7      278.47      258.30     37.99 o 
 -17   1   7      123.28      108.20     36.36 o 
 -15   1   7      575.21      601.50     22.61 o 
 -13   1   7    21048.45    21193.98    179.65 o 
 -11   1   7    50067.70    53893.45    474.42 o 
  -9   1   7       13.17       24.93      8.72 o 
  -7   1   7     8085.63     7738.27     61.00 o 
  -5   1   7       99.59      121.64      9.32 o 
  -3   1   7     1171.30     1142.36     13.69 o 
  -1   1   7    24028.53    25260.28    126.91 o 
   1   1   7     2610.85     2761.58     56.05 o 
   3   1   7     1351.70     1395.02     38.55 o 
   5   1   7    20334.59    20179.35    107.38 o 
   7   1   7        1.62       38.53     16.83 o 
   9   1   7     8143.62     8354.94     80.80 o 
  11   1   7      512.61      602.60     29.14 o 
  13   1   7      915.43      952.20     49.79 o 
  15   1   7      296.80      319.04     34.90 o 
  17   1   7      106.39       90.41     44.00 o 
  19   1   7      174.77      154.00     47.09 o 
  21   1   7       96.23       88.07     52.43 o 
 -30   2   7        0.72       -8.96     80.34 o 
 -28   2   7      142.56      111.13     50.65 o 
 -26   2   7      154.69      145.92     44.83 o 
 -24   2   7        0.20       10.30     45.29 o 
 -22   2   7     1979.43     1998.73     65.88 o 
 -20   2   7     1967.78     2073.27    113.53 o 
 -18   2   7      593.57      660.71     47.88 o 
 -16   2   7     2728.97     2846.18    105.19 o 
 -14   2   7     1651.58     1703.98     30.62 o 
 -12   2   7     1704.06     1636.51     28.00 o 
 -10   2   7     3448.57     3380.74     43.63 o 
  -8   2   7      537.20      498.13     12.49 o 
  -6   2   7     9030.04     9797.46     87.20 o 
  -4   2   7     1716.12     2071.71     18.29 o 
  -2   2   7     1969.53     2125.84     24.42 o 
   0   2   7    21019.36    23539.91    100.25 o 
   2   2   7    37108.05    38905.35    403.96 o 
   4   2   7      700.81      589.45     16.07 o 
   6   2   7     1961.12     1793.95     28.62 o 
   8   2   7     2118.33     2253.11     32.34 o 
  10   2   7      235.03      207.23     35.53 o 
  12   2   7      202.13      250.61     42.68 o 
  14   2   7      632.10      499.15     36.31 o 
  16   2   7       63.22       28.06     34.49 o 
  18   2   7       61.78       60.88     37.99 o 
  20   2   7       12.27      -16.86     75.50 o 
 -29   3   7       37.49       42.71     82.10 o 
 -27   3   7       17.57       83.54     76.15 o 
 -25   3   7      301.88      341.75     77.98 o 
 -23   3   7     4556.95     4803.30    132.88 o 
 -21   3   7     1074.87      952.77     84.10 o 
 -19   3   7    14195.16    13896.93    179.75 o 
 -17   3   7     3499.61     3720.52    104.90 o 
 -15   3   7    15391.86    15155.84    135.74 o 
 -13   3   7     1412.05     1552.28     35.23 o 
 -11   3   7     1184.36     1277.31     22.77 o 
  -9   3   7      230.90      169.37     11.50 o 
  -7   3   7     6791.89     6894.51     61.38 o 
  -5   3   7    28651.86    29138.21    120.88 o 
  -3   3   7     5455.78     5203.39     34.79 o 
  -1   3   7     1717.66     1689.21     20.74 o 
   1   3   7       52.37       50.92     10.02 o 
   3   3   7     1272.68     1192.06     19.29 o 
   5   3   7    26929.01    28687.36    444.64 o 
   7   3   7     4793.84     5078.37     52.39 o 
   9   3   7      381.50      398.00     26.13 o 
  11   3   7     1011.07      948.25     45.75 o 
  13   3   7       12.07       15.14     38.43 o 
  15   3   7       12.94      -33.19     43.15 o 
  17   3   7       11.05       -6.21     45.07 o 
  19   3   7       23.08       -2.02     52.20 o 
  21   3   7       79.76      102.22     84.15 o 
 -28   4   7       57.61      198.13     87.26 o 
 -26   4   7      143.55       53.08     80.61 o 
 -24   4   7     1014.97      836.07     82.98 o 
 -22   4   7      169.70      146.24     66.10 o 
 -20   4   7       81.26       68.27     69.86 o 
 -18   4   7     3387.07     3405.27     51.34 o 
 -16   4   7     3341.26     3558.07     50.21 o 
 -14   4   7     3183.44     3444.50     37.43 o 
 -12   4   7      127.40      131.61     13.97 o 
 -10   4   7    20094.73    19813.76    199.19 o 
  -8   4   7      404.88      354.54     10.73 o 
  -6   4   7       98.15      173.59      9.21 o 
  -4   4   7       33.44       33.62      8.71 o 
  -2   4   7     1613.60     1462.80     41.28 o 
   0   4   7     5544.97     5657.31     31.10 o 
   2   4   7     3132.29     3034.32     48.26 o 
   4   4   7      842.38      886.31     21.24 o 
   6   4   7      236.32      215.76     18.96 o 
   8   4   7        8.08       28.90     26.68 o 
  10   4   7      504.34      366.03     64.42 o 
  12   4   7      285.85      173.43     60.95 o 
  14   4   7      231.28      163.26     64.80 o 
  16   4   7       18.97      -42.40     46.43 o 
  18   4   7       58.00       61.41     64.16 o 
  20   4   7      143.05       64.05     49.04 o 
 -27   5   7        0.25       -8.99     79.04 o 
 -25   5   7       56.53       94.89     79.45 o 
 -23   5   7      590.31      643.43     78.99 o 
 -21   5   7     2520.26     2507.43    107.21 o 
 -19   5   7      684.15      661.85     46.35 o 
 -17   5   7      802.85      760.32     46.23 o 
 -15   5   7     3667.91     3649.56     67.57 o 
 -13   5   7     2281.05     2417.17     32.09 o 
 -11   5   7      637.72      568.00     16.35 o 
  -9   5   7      275.42      188.54     11.13 o 
  -7   5   7        2.31        7.43      7.43 o 
  -5   5   7      530.81      489.32     15.48 o 
  -3   5   7      110.50       78.84     10.74 o 
  -1   5   7        2.34       -0.76     13.79 o 
   1   5   7     4296.33     4230.34     73.94 o 
   3   5   7        0.13       21.33     18.54 o 
   5   5   7      115.45      219.18     36.06 o 
   7   5   7        6.45        1.52     37.22 o 
   9   5   7      890.61      834.18     51.40 o 
  11   5   7      532.98      578.10     51.98 o 
  13   5   7      374.19      112.44     63.94 o 
  15   5   7      337.46      281.14     78.40 o 
  17   5   7       14.88       57.51     49.18 o 
  19   5   7       40.45        7.23     53.47 o 
 -28   6   7       83.10      154.21     91.31 o 
 -26   6   7       35.24       86.26     71.05 o 
 -24   6   7      454.82      503.28     87.95 o 
 -22   6   7      362.71      484.43     74.49 o 
 -20   6   7      534.11      710.08     51.36 o 
 -18   6   7      833.00      763.64     50.54 o 
 -16   6   7      716.27      760.35     57.26 o 
 -14   6   7    14367.81    14136.39    118.48 o 
 -12   6   7     1702.67     1974.97     43.40 o 
 -10   6   7     7005.79     7122.00    103.93 o 
  -8   6   7        4.77        6.17      8.81 o 
  -6   6   7      526.47      539.77     14.50 o 
  -4   6   7     7683.17     8272.38     82.23 o 
  -2   6   7      746.92      733.61     22.39 o 
   0   6   7     2367.73     2353.60     33.70 o 
   2   6   7       62.34       87.12     29.56 o 
   4   6   7     4252.34     4898.72     74.83 o 
   6   6   7     2087.28     1999.61    112.07 o 
   8   6   7      893.31     1064.61     55.72 o 
  10   6   7      937.79      938.39     55.17 o 
  12   6   7      854.35     1008.68    123.34 o 
  14   6   7      206.68      144.82     52.23 o 
  16   6   7      325.30      389.10     82.04 o 
  18   6   7      185.27      194.02     53.96 o 
 -27   7   7      206.52      260.15     91.63 o 
 -25   7   7       52.05       66.47     79.53 o 
 -23   7   7      478.46      443.46     79.13 o 
 -21   7   7      509.65      478.28     51.36 o 
 -19   7   7      254.02      238.41     44.98 o 
 -17   7   7      855.97      887.40     51.29 o 
 -15   7   7      781.89      785.47     76.96 o 
 -13   7   7      203.43      113.84     54.83 o 
 -11   7   7     1821.12     1699.74     76.62 o 
  -9   7   7      911.46      933.60     37.50 o 
  -7   7   7     2667.84     2514.57     41.04 o 
  -5   7   7      515.56      459.86     17.71 o 
  -3   7   7     1139.41     1386.61     36.44 o 
  -1   7   7     4005.91     4048.40     49.93 o 
   1   7   7        1.48        0.01     26.10 o 
   3   7   7     5252.81     5172.95     95.63 o 
   5   7   7     2023.39     2177.08     86.22 o 
   7   7   7      737.18      533.21     48.00 o 
   9   7   7      176.50      174.74     47.42 o 
  11   7   7      458.69      422.83     50.81 o 
  13   7   7      179.96      221.70     52.64 o 
  15   7   7      319.81      255.53     56.07 o 
  17   7   7       36.92       -9.28     67.66 o 
 -26   8   7        1.14      -23.33     79.61 o 
 -24   8   7       25.97       26.64     78.36 o 
 -22   8   7      405.06      397.76     58.20 o 
 -20   8   7     1010.61     1184.02     64.83 o 
 -18   8   7       81.06       72.57     45.88 o 
 -16   8   7     4892.99     4711.48    123.05 o 
 -14   8   7     1336.93     1169.52     81.49 o 
 -12   8   7        7.59      -44.96     58.72 o 
 -10   8   7     6339.78     5539.48    118.40 o 
  -8   8   7       90.67      100.90     51.76 o 
  -6   8   7      972.32     1057.05     58.46 o 
  -4   8   7      541.30      593.78     39.15 o 
  -2   8   7       48.25       67.84     35.27 o 
   0   8   7       72.37       75.69     27.00 o 
   2   8   7        5.42       18.43     29.92 o 
   4   8   7     3484.34     3350.03     58.19 o 
   6   8   7       78.67       17.75     32.91 o 
   8   8   7       12.46      -26.16     31.78 o 
  10   8   7        3.11      -12.86     46.73 o 
  12   8   7     1037.11      911.20     58.90 o 
  14   8   7      165.24       91.90     48.51 o 
  16   8   7       19.29      -26.50     54.95 o 
 -23   9   7       92.34      105.94     56.38 o 
 -21   9   7        0.63      -21.73     51.39 o 
 -19   9   7      289.36      289.88     52.90 o 
 -17   9   7        2.33       39.18     57.44 o 
 -15   9   7        0.07       22.12     65.65 o 
 -13   9   7     5114.65     5010.80    127.69 o 
 -11   9   7     3398.54     3248.22    110.14 o 
  -9   9   7     2835.96     2852.68     99.69 o 
  -7   9   7     1170.87     1276.81     79.86 o 
  -5   9   7     2830.09     3032.74     66.02 o 
  -3   9   7     1457.71     1665.00     56.45 o 
  -1   9   7      408.20      342.34     44.90 o 
   1   9   7     1371.31     1335.26     55.69 o 
   3   9   7      216.21       78.06     44.82 o 
   5   9   7     2355.95     2296.42     53.29 o 
   7   9   7       15.71       21.97     31.90 o 
   9   9   7        0.18       -0.57     41.58 o 
  11   9   7      440.53      426.58     53.93 o 
  13   9   7       62.86      -25.14     51.18 o 
  15   9   7       55.81       21.00     48.29 o 
 -22  10   7       23.87        9.41     61.75 o 
 -20  10   7      169.62      232.11     57.27 o 
 -18  10   7      320.95      381.46     72.34 o 
 -16  10   7     1182.58     1242.76     90.61 o 
 -14  10   7      515.09      452.05     80.44 o 
 -12  10   7        7.08      -24.02     72.79 o 
 -10  10   7        9.50       46.65     68.72 o 
  -8  10   7      116.11      156.55     70.78 o 
  -6  10   7      199.37      187.39     42.03 o 
  -4  10   7     1583.45     1508.52    135.36 o 
  -2  10   7       15.86      -10.22     42.57 o 
   0  10   7     3142.73     3202.17    194.33 o 
   2  10   7     2212.36     2285.83     69.13 o 
   4  10   7      537.57      546.34     51.33 o 
   6  10   7      142.46      156.99     46.27 o 
   8  10   7      259.17      178.14     78.16 o 
  10  10   7     1110.09     1249.91     65.00 o 
  12  10   7       71.68       29.48     45.22 o 
  14  10   7       13.10      -10.26     52.56 o 
 -21  11   7       43.55      -29.93     53.15 o 
 -19  11   7       47.58       74.29     78.58 o 
 -17  11   7       22.63       36.65     73.22 o 
 -15  11   7        5.74       21.96     61.70 o 
 -13  11   7      804.48      641.54     79.96 o 
 -11  11   7       53.83      -75.14     76.69 o 
  -9  11   7     2787.43     2925.35    113.79 o 
  -7  11   7      148.06      176.46     74.19 o 
  -5  11   7      328.07      328.75     62.55 o 
  -3  11   7     1244.97     1202.31     58.74 o 
  -1  11   7        2.66       22.83     43.16 o 
   1  11   7       16.73        8.99     43.16 o 
   3  11   7       34.25        4.90     43.85 o 
   5  11   7       10.10       -5.77     44.95 o 
   7  11   7      292.47      279.44     76.27 o 
   9  11   7      230.41      197.16     89.95 o 
  11  11   7       83.42       62.03     83.77 o 
 -18  12   7       17.20      149.62     84.09 o 
 -16  12   7        3.30       23.22     72.89 o 
 -14  12   7       93.74       68.68     76.90 o 
 -12  12   7      200.26      221.87     72.79 o 
 -10  12   7       24.83       42.51     73.82 o 
  -8  12   7      688.58      520.36     85.86 o 
  -6  12   7      103.69      149.88     76.85 o 
  -4  12   7        0.03       26.94     45.88 o 
  -2  12   7      101.86      168.79     47.13 o 
   0  12   7       50.12       82.86     45.84 o 
   2  12   7      250.98      440.57     51.18 o 
   4  12   7       16.60       48.09     46.32 o 
   6  12   7      725.69     1028.35    100.20 o 
   8  12   7     1152.62     1305.99    103.01 o 
  10  12   7       65.36       93.24     87.64 o 
 -15  13   7       52.36      118.31     77.19 o 
 -13  13   7       39.33       79.85     82.98 o 
 -11  13   7        7.07       18.36     81.82 o 
  -9  13   7      240.02      240.75     84.38 o 
  -7  13   7        0.17      -46.63     79.49 o 
  -5  13   7      516.80      548.90     78.66 o 
  -3  13   7        1.68       15.51     74.76 o 
  -1  13   7      112.54      247.65     56.46 o 
   1  13   7       46.53       61.37     44.96 o 
   3  13   7       12.94       42.11     45.21 o 
   5  13   7      234.10      270.62     79.91 o 
   7  13   7       28.71       90.13     80.54 o 
 -10  14   7        0.82      -74.83     74.83 o 
  -8  14   7        0.66      -44.87     83.18 o 
  -6  14   7        0.10      -35.12     70.91 o 
  -4  14   7        3.34      -51.66     81.52 o 
  -2  14   7      110.44      175.38     77.71 o 
   0  14   7      205.78      207.28     51.80 o 
   2  14   7        0.58      -17.50     76.19 o 
 -30   0   8        2.20      -61.54     61.54 o 
 -28   0   8       13.46       14.62     68.23 o 
 -26   0   8       94.01      123.01     70.64 o 
 -24   0   8       29.94       18.12     63.28 o 
 -22   0   8      264.67      189.64     54.53 o 
 -20   0   8     3207.06     3268.24     95.67 o 
 -18   0   8     7517.46     6837.40    116.26 o 
 -16   0   8    19002.74    16723.27    164.67 o 
 -14   0   8     2953.42     3124.20     36.31 o 
 -12   0   8    67639.28    68241.81    152.41 o 
 -10   0   8    39115.31    40058.89    155.15 o 
  -8   0   8     4053.02     5321.22     51.80 o 
  -6   0   8      522.27      597.50     17.40 o 
  -4   0   8      408.18      400.71     15.35 o 
  -2   0   8     3930.93     3794.75     55.96 o 
   0   0   8     4746.88     4140.01    139.82 o 
   2   0   8     8441.25     8462.69    108.63 o 
   4   0   8      802.52      940.87     33.67 o 
   6   0   8    17705.89    17320.79    201.96 o 
   8   0   8    11256.21    11852.00    136.09 o 
  10   0   8     2607.19     2632.05     73.64 o 
  12   0   8       31.84        6.60     58.02 o 
  14   0   8       14.57       10.18     60.34 o 
  16   0   8        0.48      -62.24     65.13 o 
  18   0   8      373.26      366.16     78.88 o 
  20   0   8      278.05      443.97     71.23 o 
 -29   1   8       26.82        6.03     44.71 o 
 -27   1   8      241.66      216.20     49.02 o 
 -25   1   8       45.65       69.73     44.97 o 
 -23   1   8      951.91      742.73     50.16 o 
 -21   1   8      339.97      289.42     39.89 o 
 -19   1   8     2337.28     2103.15     55.41 o 
 -17   1   8     6496.49     6370.91    142.08 o 
 -15   1   8     4153.27     3689.25     40.30 o 
 -13   1   8     7344.67     7760.83     96.52 o 
 -11   1   8    18963.32    19367.03     74.89 o 
  -9   1   8      664.93      817.35     19.97 o 
  -7   1   8     2296.69     2383.97     26.34 o 
  -5   1   8    47849.02    45745.09    312.37 o 
  -3   1   8      357.42      406.83     10.72 o 
  -1   1   8     6361.20     6947.47     42.18 o 
   1   1   8     1071.35     1268.28     30.33 o 
   3   1   8    11021.14    10884.44     73.38 o 
   5   1   8     8992.31     8351.52     46.77 o 
   7   1   8        8.16       49.87     21.90 o 
   9   1   8     4270.24     4333.56     71.75 o 
  11   1   8      156.42      111.85     31.09 o 
  13   1   8     1785.20     1792.63     48.33 o 
  15   1   8       26.38      -12.85     44.20 o 
  17   1   8       26.60      -21.51     45.15 o 
  19   1   8        0.20       16.28     45.60 o 
  21   1   8       22.16      -47.79     74.97 o 
 -30   2   8        0.11      -18.96     80.80 o 
 -28   2   8       72.95       62.84     75.23 o 
 -26   2   8      752.21      736.29     75.59 o 
 -24   2   8      163.10      164.97     47.48 o 
 -22   2   8       17.00       13.61     40.15 o 
 -20   2   8     1175.51     1015.83     69.38 o 
 -18   2   8      605.87      565.85     57.62 o 
 -16   2   8     6128.40     6062.11     53.72 o 
 -14   2   8      793.64      812.38     33.09 o 
 -12   2   8     3638.73     3631.72     39.11 o 
 -10   2   8      450.62      589.24     24.49 o 
  -8   2   8     4142.84     3693.97     30.48 o 
  -6   2   8      373.59      384.29     10.33 o 
  -4   2   8     6103.37     5601.66     56.12 o 
  -2   2   8     2842.45     2969.42     35.62 o 
   0   2   8    31853.06    31002.07    313.66 o 
   2   2   8     2423.92     2873.76     31.86 o 
   4   2   8     6278.80     7009.43     43.69 o 
   6   2   8     1251.08     1135.18     30.35 o 
   8   2   8      489.89      489.74     37.52 o 
  10   2   8      779.51      648.85     44.59 o 
  12   2   8     1185.84     1178.70     63.46 o 
  14   2   8      108.46       89.00     31.17 o 
  16   2   8       53.49      -45.07     45.07 o 
  18   2   8      494.93      452.66     82.13 o 
  20   2   8       40.90       66.95     69.90 o 
 -29   3   8       38.12       -9.53     84.85 o 
 -27   3   8      232.08      261.41     79.47 o 
 -25   3   8       28.45       94.86     68.48 o 
 -23   3   8       62.86       78.54     63.64 o 
 -21   3   8     1879.52     1692.84     88.13 o 
 -19   3   8     1062.79     1037.77     49.00 o 
 -17   3   8     1396.56     1306.54     32.97 o 
 -15   3   8     4377.05     4295.59     89.25 o 
 -13   3   8     3582.91     3402.95     47.96 o 
 -11   3   8    31940.04    32185.91    101.26 o 
  -9   3   8      928.80     1072.17     24.83 o 
  -7   3   8     4029.23     4526.22     24.90 o 
  -5   3   8     9815.50    10792.70     60.39 o 
  -3   3   8      219.70      186.31      9.08 o 
  -1   3   8     9910.35    10700.64     84.12 o 
   1   3   8      713.83      583.38     18.42 o 
   3   3   8      412.19      367.68     16.44 o 
   5   3   8       95.03       82.56     20.12 o 
   7   3   8       76.38       22.57     22.06 o 
   9   3   8      831.86      841.84     45.09 o 
  11   3   8      567.15      564.16     47.18 o 
  13   3   8      100.36       75.31     39.06 o 
  15   3   8        0.13      -44.68     44.68 o 
  17   3   8        8.32       -7.92     46.67 o 
  19   3   8        8.54      -53.61     77.98 o 
 -28   4   8       20.98       48.90     84.21 o 
 -26   4   8      296.40      413.17     84.15 o 
 -24   4   8      254.82      109.61     74.38 o 
 -22   4   8      120.62      140.28     71.30 o 
 -20   4   8     1562.59     1644.66     89.08 o 
 -18   4   8     4612.88     4403.88     56.67 o 
 -16   4   8       11.70        1.89     22.44 o 
 -14   4   8     8432.37     8310.98     82.82 o 
 -12   4   8     5393.67     5567.25     67.97 o 
 -10   4   8    14528.67    14339.04    120.51 o 
  -8   4   8      150.80      253.01     12.11 o 
  -6   4   8    17172.27    17290.83    129.43 o 
  -4   4   8       48.18       30.08      8.35 o 
  -2   4   8     4038.58     4405.88     48.49 o 
   0   4   8       10.04       22.44      8.78 o 
   2   4   8     2040.06     2188.17     24.02 o 
   4   4   8       11.80        6.63     16.00 o 
   6   4   8     5753.42     5378.57     69.72 o 
   8   4   8     1944.82     1972.03     52.56 o 
  10   4   8      643.29      522.00     69.91 o 
  12   4   8       81.80       76.20     60.83 o 
  14   4   8      169.95      123.12     69.10 o 
  16   4   8      342.00      184.37     48.08 o 
  18   4   8      300.41      145.91     55.58 o 
  20   4   8        1.10      -12.08     78.34 o 
 -29   5   8       61.25       63.03     78.97 o 
 -27   5   8       14.56        4.84     75.19 o 
 -25   5   8      401.03      370.31     84.74 o 
 -23   5   8      587.61      601.35     79.38 o 
 -21   5   8       17.21       28.42     63.13 o 
 -19   5   8        3.85       35.47     40.05 o 
 -17   5   8      134.32       71.64     54.14 o 
 -15   5   8     6286.52     6209.57     93.50 o 
 -13   5   8     1391.93     1410.23     26.47 o 
 -11   5   8      380.03      468.65     15.43 o 
  -9   5   8     2809.96     2799.55     33.07 o 
  -7   5   8       54.49       31.11      8.58 o 
  -5   5   8      124.43       88.96      8.11 o 
  -3   5   8       36.95       15.71     11.85 o 
  -1   5   8     2391.01     2645.51     47.78 o 
   1   5   8      759.04      874.39     26.01 o 
   3   5   8     1835.28     1772.51     35.33 o 
   5   5   8       49.74       62.85     36.70 o 
   7   5   8     9425.67     9503.16    275.84 o 
   9   5   8     1137.59     1153.14     56.66 o 
  11   5   8       51.94       78.19     66.65 o 
  13   5   8       22.67       27.19     60.40 o 
  15   5   8        1.22      -73.60     74.79 o 
  17   5   8       84.62       37.56     53.37 o 
  19   5   8        2.58      -32.38     50.19 o 
 -28   6   8       88.57       91.81     90.48 o 
 -26   6   8        2.35        8.77     68.27 o 
 -24   6   8        3.13       43.14     78.46 o 
 -22   6   8       21.41       35.64     67.83 o 
 -20   6   8      372.91      478.28     48.79 o 
 -18   6   8      782.76      691.68     47.82 o 
 -16   6   8     4592.30     4386.81    196.08 o 
 -14   6   8     1506.32     1280.76     58.96 o 
 -12   6   8      703.21      674.76     26.63 o 
 -10   6   8     1131.89     1021.53     37.46 o 
  -8   6   8     1506.76     1646.90     21.48 o 
  -6   6   8        7.73        0.38     11.39 o 
  -4   6   8      292.34      245.45     13.48 o 
  -2   6   8      238.52      280.14     17.26 o 
   0   6   8      719.67      735.19     53.85 o 
   2   6   8     1006.67      961.40     42.11 o 
   4   6   8     1893.55     1798.01     56.54 o 
   6   6   8     2287.52     2196.37     90.62 o 
   8   6   8     2444.11     2507.04     93.04 o 
  10   6   8      500.87      428.30     52.77 o 
  12   6   8       66.91       68.32     46.43 o 
  14   6   8        0.15      -18.98     70.19 o 
  16   6   8       35.14      -71.91     71.91 o 
  18   6   8        1.76      -47.30     76.58 o 
 -27   7   8        2.26       41.84     82.43 o 
 -25   7   8       15.73       77.37     79.30 o 
 -23   7   8        8.30      -18.60     66.05 o 
 -21   7   8      179.84      224.31     48.04 o 
 -19   7   8       89.06       88.64     44.26 o 
 -17   7   8     1842.03     1903.80     87.99 o 
 -15   7   8     1178.32     1087.34     53.68 o 
 -13   7   8     1742.49     1811.11     80.03 o 
 -11   7   8      396.41      386.73     58.36 o 
  -9   7   8        8.75       11.39     26.22 o 
  -7   7   8      163.74      280.00     22.75 o 
  -5   7   8        1.99       21.05     14.43 o 
  -3   7   8     1306.34     1396.07     38.79 o 
  -1   7   8     6364.29     6715.50     85.85 o 
   1   7   8       64.41       64.63     28.99 o 
   3   7   8     3187.87     3221.14    114.71 o 
   5   7   8     1526.23     1555.42     57.27 o 
   7   7   8      649.70      556.32     50.35 o 
   9   7   8       62.51       27.09     44.11 o 
  11   7   8      316.65      299.52     50.34 o 
  13   7   8      180.48      147.42     54.21 o 
  15   7   8       33.76       -2.02     73.27 o 
  17   7   8       23.33      -71.61     71.69 o 
 -26   8   8      102.93       75.65     73.80 o 
 -24   8   8        1.48      -21.44     79.53 o 
 -22   8   8      371.70      434.01     57.91 o 
 -20   8   8      156.78      277.29     51.38 o 
 -18   8   8       42.09       40.91     42.75 o 
 -16   8   8      469.79      414.39     46.94 o 
 -14   8   8      746.07      719.96     73.14 o 
 -12   8   8      159.73      159.12     61.81 o 
 -10   8   8        1.35       30.19     32.37 o 
  -8   8   8        0.26      -25.81     53.91 o 
  -6   8   8      353.97      365.76     59.53 o 
  -4   8   8     2545.28     2552.22     75.20 o 
  -2   8   8     1472.34     1368.31     51.89 o 
   0   8   8       34.93       29.29     28.60 o 
   2   8   8      457.60      447.04     35.53 o 
   4   8   8     1815.67     1691.33     48.75 o 
   6   8   8      411.23      320.41     35.60 o 
   8   8   8       95.09       29.18     41.55 o 
  10   8   8      378.60      495.20     51.29 o 
  12   8   8       11.76      -18.06     46.56 o 
  14   8   8      634.10      668.13     61.12 o 
  16   8   8       65.50       86.78     73.44 o 
 -25   9   8        4.84       -5.55     76.63 o 
 -23   9   8       92.19       60.02     54.37 o 
 -21   9   8      336.89      306.09     54.11 o 
 -19   9   8      237.53      227.41     51.39 o 
 -17   9   8      234.63      283.72     51.26 o 
 -15   9   8        0.48       -4.08     58.46 o 
 -13   9   8      370.61      365.07     73.80 o 
 -11   9   8     1000.26      872.71     77.23 o 
  -9   9   8     2231.07     2235.04     94.32 o 
  -7   9   8     1919.74     2054.11     89.61 o 
  -5   9   8      779.53      732.60     54.79 o 
  -3   9   8     3707.95     3803.58     75.73 o 
  -1   9   8     8086.67     7965.88    164.00 o 
   1   9   8      922.62      845.37     74.43 o 
   3   9   8     2026.55     1712.21     49.50 o 
   5   9   8       75.30      106.24     35.72 o 
   7   9   8       42.32       39.92     34.71 o 
   9   9   8        3.96       20.90     43.55 o 
  11   9   8        3.85       -0.90     49.21 o 
  13   9   8       43.30       17.23     51.85 o 
  15   9   8        0.25        5.92     50.69 o 
 -22  10   8       38.01       69.53     58.54 o 
 -20  10   8      199.02      209.23     56.40 o 
 -18  10   8       15.45       38.24     47.81 o 
 -16  10   8      229.76      304.28     78.98 o 
 -14  10   8     1606.30     1675.51     98.53 o 
 -12  10   8       65.42       74.73     69.54 o 
 -10  10   8     1153.57     1044.66     82.87 o 
  -8  10   8     1268.95     1188.62     86.96 o 
  -6  10   8     1740.60     1658.91     58.29 o 
  -4  10   8     6955.73     7033.84    284.47 o 
  -2  10   8      150.00      214.31     51.79 o 
   0  10   8     1535.45     1737.47     65.08 o 
   2  10   8      743.91      896.57     57.37 o 
   4  10   8        0.75       60.18     46.42 o 
   6  10   8     1369.07     1346.60     62.20 o 
   8  10   8      249.64      216.00     45.79 o 
  10  10   8      114.83      235.19     52.51 o 
  12  10   8      621.60      700.31     66.43 o 
 -21  11   8      188.62      200.33     55.98 o 
 -19  11   8      152.30       86.73     50.11 o 
 -17  11   8        3.29      -11.32     64.04 o 
 -15  11   8      185.06      119.90     69.07 o 
 -13  11   8      630.13      520.23     84.79 o 
 -11  11   8       30.42      -19.81     76.35 o 
  -9  11   8      670.01      638.56     78.51 o 
  -7  11   8      114.64      140.34     72.43 o 
  -5  11   8     2060.96     2097.57    153.27 o 
  -3  11   8       36.33       72.20     46.59 o 
  -1  11   8       75.09      170.28     48.91 o 
   1  11   8       42.96       23.43     42.82 o 
   3  11   8      127.21       55.27     41.60 o 
   5  11   8     1120.98     1078.58     72.36 o 
   7  11   8      216.04      358.48     79.79 o 
   9  11   8       62.35      130.17     85.15 o 
  11  11   8       55.25      146.68     96.26 o 
 -18  12   8       90.39      257.16     83.61 o 
 -16  12   8        0.02      100.73     83.70 o 
 -14  12   8      139.39       68.35     70.88 o 
 -12  12   8        4.48      -25.35     79.65 o 
 -10  12   8       74.45       56.13     69.80 o 
  -8  12   8       82.92       72.25     66.67 o 
  -6  12   8      104.44      121.55     66.11 o 
  -4  12   8       15.73      -12.68     63.37 o 
  -2  12   8        0.04       13.39     43.56 o 
   0  12   8        0.18       39.40     44.53 o 
   2  12   8        0.41       23.61     41.10 o 
   4  12   8        5.23       17.59     46.72 o 
   6  12   8        2.62       41.86     81.11 o 
   8  12   8       28.52       30.29     84.98 o 
 -15  13   8       28.16      155.98     89.81 o 
 -13  13   8       50.68      -28.83     75.43 o 
 -11  13   8       10.95       41.05     67.25 o 
  -9  13   8        8.27        7.54     67.34 o 
  -7  13   8      547.41      500.37     83.98 o 
  -5  13   8      379.85      263.24     83.84 o 
  -3  13   8       52.64       31.27     62.97 o 
  -1  13   8       84.51      105.26     47.84 o 
   1  13   8        5.94       67.74     46.78 o 
   3  13   8       13.34       36.26     67.51 o 
   5  13   8        2.12      -11.65     83.61 o 
 -10  14   8        0.18      -80.20     80.20 o 
  -8  14   8       14.44       28.78     74.17 o 
  -6  14   8        0.03      -20.04     82.03 o 
  -4  14   8      115.10       91.88     79.12 o 
  -2  14   8        7.11       18.88     68.09 o 
   0  14   8      111.53      197.68     50.40 o 
 -31   1   9       64.51       11.99     50.41 o 
 -29   1   9       40.76       59.73     46.35 o 
 -27   1   9      385.18      404.56     52.81 o 
 -25   1   9      764.12      674.31     53.99 o 
 -23   1   9     3402.32     3510.24     86.65 o 
 -21   1   9       14.27       -8.27     37.34 o 
 -19   1   9      341.62      328.59     40.56 o 
 -17   1   9    11593.25    11190.70    126.16 o 
 -15   1   9     4499.56     4543.18     44.29 o 
 -13   1   9     5814.66     5445.73     44.85 o 
 -11   1   9    33919.50    35005.92    131.50 o 
  -9   1   9        1.95       15.32     11.43 o 
  -7   1   9    20588.01    19829.22     94.31 o 
  -5   1   9     1497.78     1496.53     25.63 o 
  -3   1   9      500.71      581.03     13.17 o 
  -1   1   9      710.18     1046.63     21.14 o 
   1   1   9     4348.73     4827.36     45.77 o 
   3   1   9       16.11       21.45     13.75 o 
   5   1   9      339.73      436.73     27.46 o 
   7   1   9        0.75       33.63     34.34 o 
   9   1   9     4808.67     4695.33     78.32 o 
  11   1   9      108.44      191.79     42.45 o 
  13   1   9       65.28       22.09     42.34 o 
  15   1   9       17.52      -22.24     45.61 o 
  17   1   9      119.78       56.98     46.99 o 
  19   1   9       52.33       38.65     46.31 o 
 -30   2   9       25.67       53.40     77.32 o 
 -28   2   9        1.79      -31.45     73.57 o 
 -26   2   9      162.74      179.03     65.89 o 
 -24   2   9      259.39      199.80     60.37 o 
 -22   2   9     1024.47     1023.83     77.03 o 
 -20   2   9     1058.09     1060.87     68.43 o 
 -18   2   9      158.04      208.76     32.42 o 
 -16   2   9       40.29       79.74     19.76 o 
 -14   2   9     9146.00     9740.51     98.96 o 
 -12   2   9      530.53      709.90     17.52 o 
 -10   2   9    39433.93    40015.23    123.83 o 
  -8   2   9    26419.85    28024.61     96.22 o 
  -6   2   9    12887.49    13113.95    109.23 o 
  -4   2   9     1814.21     1635.46     18.36 o 
  -2   2   9     7055.05     6552.52     54.21 o 
   0   2   9      569.68      629.77     19.88 o 
   2   2   9        3.93        4.23     13.11 o 
   4   2   9      811.33      776.26     36.23 o 
   6   2   9      246.77      411.44     25.93 o 
   8   2   9      234.31      245.82     38.44 o 
  10   2   9      521.93      580.58     47.54 o 
  12   2   9      386.96      366.16     35.11 o 
  14   2   9      199.28      194.25     57.67 o 
  16   2   9       43.21      -28.02     45.06 o 
  18   2   9       22.67      -13.67     76.54 o 
 -29   3   9      167.19      184.49     85.12 o 
 -27   3   9        0.18       22.05     73.34 o 
 -25   3   9        5.03       32.43     58.04 o 
 -23   3   9      190.37      182.23     38.87 o 
 -21   3   9     1113.14     1068.48     59.48 o 
 -19   3   9     3708.22     3421.05     64.87 o 
 -17   3   9      331.93      364.05     31.33 o 
 -15   3   9      800.89      766.29     26.68 o 
 -13   3   9      773.34      724.34     21.32 o 
 -11   3   9     1549.09     1738.28     27.63 o 
  -9   3   9    13226.72    14094.38     46.69 o 
  -7   3   9     3661.33     4149.69     56.78 o 
  -5   3   9        5.78       26.24      8.88 o 
  -3   3   9       69.88       57.59      9.29 o 
  -1   3   9    16222.85    16836.22    105.64 o 
   1   3   9     1961.42     1901.07     23.34 o 
   3   3   9       66.66       79.14     14.14 o 
   5   3   9     3416.11     3244.58     79.67 o 
   7   3   9     1146.79     1067.04     45.41 o 
   9   3   9      331.91      294.19     42.33 o 
  11   3   9     3413.25     3344.48    168.34 o 
  13   3   9       69.66       47.99     60.18 o 
  15   3   9      589.72      566.21     52.63 o 
  17   3   9      366.63      446.37     84.08 o 
  19   3   9       69.69       22.62     79.01 o 
 -30   4   9       93.68      197.10     93.96 o 
 -28   4   9       24.38      -28.65     83.36 o 
 -26   4   9      228.37      247.46     79.02 o 
 -24   4   9        2.85      -47.95     68.27 o 
 -22   4   9     1044.29     1038.84     77.84 o 
 -20   4   9      697.80      605.13     42.23 o 
 -18   4   9        0.14      -10.27     29.31 o 
 -16   4   9       56.39       53.27     22.89 o 
 -14   4   9      177.39      133.32     20.92 o 
 -12   4   9     4192.35     4085.07     52.97 o 
 -10   4   9      190.58      240.12     14.40 o 
  -8   4   9     3021.09     2685.45     21.86 o 
  -6   4   9      121.91      105.26      9.69 o 
  -4   4   9      372.85      438.09     13.34 o 
  -2   4   9     6729.53     7310.14     37.15 o 
   0   4   9        5.52       -1.79     10.21 o 
   2   4   9     9962.48     9381.05     82.46 o 
   4   4   9     5903.89     5733.20    129.74 o 
   6   4   9        0.09       40.79     32.81 o 
   8   4   9      343.71      327.17     39.91 o 
  10   4   9      106.52       37.77     59.62 o 
  12   4   9       49.24       -3.38     57.69 o 
  14   4   9        0.12      -32.79     65.69 o 
  16   4   9        1.21      -61.53     74.84 o 
  18   4   9        9.89       55.41     76.09 o 
 -29   5   9       23.11       22.54     75.44 o 
 -27   5   9       97.45       93.50     73.03 o 
 -25   5   9        9.53       49.40     77.02 o 
 -23   5   9     1290.93     1220.90     90.74 o 
 -21   5   9     1021.57     1182.17     84.70 o 
 -19   5   9     7259.35     6923.77    171.38 o 
 -17   5   9     9442.20     9418.68     99.93 o 
 -15   5   9     2534.51     2766.27     44.84 o 
 -13   5   9     7531.20     7433.94     60.58 o 
 -11   5   9      791.46      825.32     21.82 o 
  -9   5   9        0.38       10.01     10.07 o 
  -7   5   9      620.78      479.88     11.21 o 
  -5   5   9     3381.14     3559.54     24.36 o 
  -3   5   9     1638.12     1461.33     23.47 o 
  -1   5   9     7026.54     6737.61     57.43 o 
   1   5   9     2788.30     3062.82     62.37 o 
   3   5   9        0.84      -12.98     22.40 o 
   5   5   9       19.60      -27.39     40.32 o 
   7   5   9      246.25      261.93     65.11 o 
   9   5   9       22.64       -4.46     62.84 o 
  11   5   9        3.57      -57.86     68.79 o 
  13   5   9      164.00      128.58     65.09 o 
  15   5   9       15.52      -66.80     74.90 o 
  17   5   9       19.48      -19.43     47.08 o 
 -28   6   9       30.32       57.11     91.77 o 
 -26   6   9       41.82       75.94     74.13 o 
 -24   6   9      158.13      124.56     68.38 o 
 -22   6   9     2806.59     3192.03    116.02 o 
 -20   6   9     2576.18     2607.91     68.70 o 
 -18   6   9       72.97       33.68     41.01 o 
 -16   6   9     4817.35     4842.23     78.83 o 
 -14   6   9     3981.58     3918.07    122.07 o 
 -12   6   9     1535.97     1468.55     36.25 o 
 -10   6   9     1437.93     1387.20     32.23 o 
  -8   6   9       25.36       25.35     14.69 o 
  -6   6   9     3038.71     3195.24     36.14 o 
  -4   6   9      373.97      448.97     19.54 o 
  -2   6   9        0.16        7.88     16.50 o 
   0   6   9      752.47      962.70     95.74 o 
   2   6   9      408.13      306.19     39.75 o 
   4   6   9        7.46       40.43     41.35 o 
   6   6   9       23.20       35.66     42.81 o 
   8   6   9     1095.76     1114.35     57.49 o 
  10   6   9       40.63      -12.28     69.92 o 
  12   6   9      501.08      384.40     65.16 o 
  14   6   9      300.85      159.69     77.13 o 
  16   6   9        2.12      -41.05     74.01 o 
 -27   7   9      160.19      218.15     84.83 o 
 -25   7   9      113.34      210.97     76.43 o 
 -23   7   9      732.18      897.56     92.63 o 
 -21   7   9     1027.03      966.65     56.95 o 
 -19   7   9      111.65       93.13     41.89 o 
 -17   7   9       24.46       -6.54     40.61 o 
 -15   7   9     1405.21     1352.36     72.52 o 
 -13   7   9     5031.89     4866.18    171.55 o 
 -11   7   9     3163.96     2998.09     59.73 o 
  -9   7   9      290.23      328.69     31.54 o 
  -7   7   9     2945.90     2790.16     69.69 o 
  -5   7   9      115.05       82.97     20.48 o 
  -3   7   9     1872.54     1774.87     38.28 o 
  -1   7   9      104.60      109.37     26.37 o 
   1   7   9     1341.31     1124.04     40.80 o 
   3   7   9      340.69      255.33     45.98 o 
   5   7   9      712.36      770.45     73.29 o 
   7   7   9       38.32       49.59     55.35 o 
   9   7   9      356.97      366.58     51.85 o 
  11   7   9      150.64      113.43     48.50 o 
  13   7   9      102.92       68.12     69.32 o 
  15   7   9       25.55      -16.42     74.67 o 
 -26   8   9       27.98      -38.19     75.41 o 
 -24   8   9      400.06      432.66     90.28 o 
 -22   8   9       31.71       45.55     48.74 o 
 -20   8   9      933.24      894.98     56.43 o 
 -18   8   9       95.13       62.37     43.69 o 
 -16   8   9      274.03      229.16     42.73 o 
 -14   8   9     1083.66      988.85     78.56 o 
 -12   8   9     6513.91     6904.69     88.69 o 
 -10   8   9     3231.98     2819.82    132.09 o 
  -8   8   9     2563.46     2297.95     84.16 o 
  -6   8   9     1122.01     1174.08     45.51 o 
  -4   8   9       91.93      137.90     37.63 o 
  -2   8   9     1482.17     1503.51     51.57 o 
   0   8   9      648.89      565.34     36.76 o 
   2   8   9     5833.05     6203.38    111.84 o 
   4   8   9     1404.64     1380.83     47.33 o 
   6   8   9      250.50      289.18     47.21 o 
   8   8   9      470.27      477.38     52.78 o 
  10   8   9      591.71      575.50     54.54 o 
  12   8   9       48.61       81.37     47.61 o 
  14   8   9       30.08       18.27     65.09 o 
 -25   9   9       31.00       71.88     79.11 o 
 -23   9   9       12.51      -22.67     54.35 o 
 -21   9   9      259.65      326.44     56.29 o 
 -19   9   9      448.65      448.09     51.23 o 
 -17   9   9      238.29      274.15     51.09 o 
 -15   9   9      172.36      163.90     60.46 o 
 -13   9   9       84.68       71.80     66.80 o 
 -11   9   9      825.98      820.56     77.19 o 
  -9   9   9      872.82     1087.04     80.62 o 
  -7   9   9      189.34      215.03     66.13 o 
  -5   9   9       20.43       94.98     40.36 o 
  -3   9   9     1709.23     1628.61     60.61 o 
  -1   9   9      350.28      322.03     47.51 o 
   1   9   9     1739.22     1560.61     70.79 o 
   3   9   9      153.69       93.44     35.20 o 
   5   9   9      475.80      540.23     38.55 o 
   7   9   9       87.59      158.59     36.00 o 
   9   9   9      275.47      238.52     46.53 o 
  11   9   9      438.77      475.29     78.72 o 
  13   9   9        9.98      -38.42     56.51 o 
 -22  10   9        1.53      -45.86     51.30 o 
 -20  10   9      178.11      183.16     54.07 o 
 -18  10   9        6.66      -19.82     46.02 o 
 -16  10   9       12.41      -37.21     72.69 o 
 -14  10   9        1.48      -67.69     74.11 o 
 -12  10   9       57.36       19.19     69.68 o 
 -10  10   9      244.22      313.09     74.79 o 
  -8  10   9     1130.53     1011.16     82.89 o 
  -6  10   9      338.20      341.40     67.70 o 
  -4  10   9        3.64       44.32     42.14 o 
  -2  10   9      468.46      493.18     50.57 o 
   0  10   9       86.28      119.32     48.37 o 
   2  10   9       93.76      135.40     45.41 o 
   4  10   9       98.14       62.77     43.86 o 
   6  10   9      787.51      729.98     60.69 o 
   8  10   9      557.47      530.52     57.58 o 
  10  10   9       15.57      -44.69     44.70 o 
  12  10   9        2.47      -33.58     56.88 o 
 -21  11   9       15.10      -18.96     58.81 o 
 -19  11   9        4.19       92.03     79.00 o 
 -17  11   9      113.63       31.72     77.82 o 
 -15  11   9        2.23       38.18     79.22 o 
 -13  11   9       53.39      -12.49     76.90 o 
 -11  11   9     1100.73      967.28     86.69 o 
  -9  11   9     1982.91     1886.32    105.03 o 
  -7  11   9       54.14       62.33     61.40 o 
  -5  11   9      415.76      615.54     78.22 o 
  -3  11   9       13.30      -10.24     41.56 o 
  -1  11   9      199.67      285.69     46.93 o 
   1  11   9      605.82      768.96     57.04 o 
   3  11   9       54.74      118.42     47.68 o 
   5  11   9      730.12      728.82     55.12 o 
   7  11   9      198.65      263.17     78.06 o 
   9  11   9        0.19       -6.12     74.31 o 
 -18  12   9       12.16       43.35     79.99 o 
 -16  12   9     1067.84     1124.70     94.34 o 
 -14  12   9      614.38      552.87     91.74 o 
 -12  12   9      100.16      137.14     68.14 o 
 -10  12   9       13.63       60.45     80.16 o 
  -8  12   9      311.57      401.42     83.34 o 
  -6  12   9       58.89      128.30     76.77 o 
  -4  12   9       24.18       45.28     71.83 o 
  -2  12   9        6.03       34.77     54.95 o 
   0  12   9      340.92      374.67     50.50 o 
   2  12   9      186.43      174.64     46.03 o 
   4  12   9        1.41       39.91     48.10 o 
   6  12   9      103.08      103.02     86.69 o 
   8  12   9       77.88      233.77    101.34 o 
 -15  13   9        0.15        0.96     69.41 o 
 -13  13   9      165.72      247.72     85.70 o 
 -11  13   9       70.35       -5.17     82.82 o 
  -9  13   9      351.11      416.21     87.22 o 
  -7  13   9      304.54      266.89     78.68 o 
  -5  13   9        0.94       48.40     74.92 o 
  -3  13   9      546.41      576.47     83.96 o 
  -1  13   9      259.77      358.68     52.43 o 
   1  13   9        0.05       27.47     49.57 o 
   3  13   9        7.55       42.77     73.19 o 
 -10  14   9       13.44      -90.11     90.11 o 
  -8  14   9       19.27      -70.70     70.70 o 
  -6  14   9       37.85       72.52     83.12 o 
  -4  14   9       40.83      -29.50     73.37 o 
  -2  14   9       17.11        9.09     65.86 o 
 -30   0  10      102.73      206.54     67.98 o 
 -28   0  10       20.33        6.98     60.51 o 
 -26   0  10      124.42       41.23     59.10 o 
 -24   0  10     5875.05     5724.77    132.42 o 
 -22   0  10     2183.48     2534.61     93.17 o 
 -20   0  10     8084.06     7150.05    127.48 o 
 -18   0  10    13625.30    13873.54    113.98 o 
 -16   0  10       58.02       74.58     34.68 o 
 -14   0  10      716.34      853.38     22.26 o 
 -12   0  10    38512.84    40033.93    163.32 o 
 -10   0  10     3417.47     4422.71     56.74 o 
  -8   0  10     4374.93     5581.92     59.23 o 
  -6   0  10      155.20      132.77     14.83 o 
  -4   0  10    16369.85    17460.55     80.74 o 
  -2   0  10    16121.98    15865.14    131.23 o 
   0   0  10    11223.42    11904.91     90.78 o 
   2   0  10     7783.24     7678.61     75.83 o 
   4   0  10     3070.75     3083.40     81.99 o 
   6   0  10     1075.72     1115.53     63.57 o 
   8   0  10     1253.34     1553.25     79.61 o 
  10   0  10     5852.17     5548.30    127.05 o 
  12   0  10      871.13      695.49     70.54 o 
  14   0  10       76.97       18.53     65.64 o 
  16   0  10       10.96      -34.43     59.90 o 
  18   0  10       51.95      -16.77     63.21 o 
 -31   1  10      109.83      145.27     50.87 o 
 -29   1  10      128.23      131.56     46.86 o 
 -27   1  10      181.33      146.16     49.26 o 
 -25   1  10       50.94       16.31     42.02 o 
 -23   1  10     2401.81     2417.44     71.18 o 
 -21   1  10     2178.19     2044.56     59.60 o 
 -19   1  10     2833.74     2844.82     73.54 o 
 -17   1  10     5975.94     5889.23     61.29 o 
 -15   1  10     9317.99     9458.28     61.74 o 
 -13   1  10     4187.34     4190.12     49.20 o 
 -11   1  10     2111.46     2472.63     46.40 o 
  -9   1  10     1631.65     1705.10     22.84 o 
  -7   1  10     7145.92     7614.09     62.88 o 
  -5   1  10       81.56       89.63     10.20 o 
  -3   1  10     1508.50     1649.09     20.06 o 
  -1   1  10     3398.26     3476.51     35.56 o 
   1   1  10     2007.54     2345.31     43.07 o 
   3   1  10     4666.12     4314.73     68.57 o 
   5   1  10     1469.45     1427.62     46.92 o 
   7   1  10     1125.96     1244.35     50.54 o 
   9   1  10       56.37       51.96     42.77 o 
  11   1  10      128.81       88.45     44.75 o 
  13   1  10      263.40      200.74     47.01 o 
  15   1  10       17.32        1.69     41.59 o 
  17   1  10       38.82      -10.40     46.98 o 
  19   1  10       71.99       82.96     48.11 o 
 -30   2  10      376.78      350.31     88.49 o 
 -28   2  10       45.18      110.47     70.82 o 
 -26   2  10        0.81       12.96     65.60 o 
 -24   2  10      103.54      147.59     62.54 o 
 -22   2  10       89.45       99.20     39.31 o 
 -20   2  10       50.01       28.22     33.27 o 
 -18   2  10     1486.17     1561.66    109.50 o 
 -16   2  10      413.78      484.71     22.37 o 
 -14   2  10     7653.97     7369.44     67.59 o 
 -12   2  10      157.47      205.80     16.53 o 
 -10   2  10    17919.22    19375.16    233.46 o 
  -8   2  10     1607.63     1477.59     38.26 o 
  -6   2  10     1961.93     1963.08     20.87 o 
  -4   2  10     8919.51     8853.71     71.63 o 
  -2   2  10      616.83      782.23     18.26 o 
   0   2  10      312.10      301.91     17.29 o 
   2   2  10     5877.32     5515.02     58.64 o 
   4   2  10     6085.17     6559.27     61.50 o 
   6   2  10       89.51       86.92     35.93 o 
   8   2  10     2395.49     2492.12    122.72 o 
  10   2  10     2796.93     2610.09     68.24 o 
  12   2  10      236.81      232.79     45.17 o 
  14   2  10      199.02      246.85     47.31 o 
  16   2  10        9.50      -27.83     69.34 o 
  18   2  10      130.99        8.00     65.03 o 
 -29   3  10       31.32        2.34     83.13 o 
 -27   3  10      322.18      380.81     71.97 o 
 -25   3  10      167.43      190.69     41.59 o 
 -23   3  10      228.91      246.54     38.42 o 
 -21   3  10        0.47       28.75     63.34 o 
 -19   3  10       85.91       57.68     32.86 o 
 -17   3  10      998.30     1197.30     34.06 o 
 -15   3  10     2477.06     2474.89     71.26 o 
 -13   3  10      649.17      718.08     22.17 o 
 -11   3  10     3872.22     4380.94     37.93 o 
  -9   3  10     7282.75     7781.13     44.75 o 
  -7   3  10     1365.37     1491.89     22.84 o 
  -5   3  10     6493.53     7084.32     64.26 o 
  -3   3  10     1882.16     1932.80     37.59 o 
  -1   3  10     4976.85     5199.98     42.45 o 
   1   3  10      141.54      189.13     15.00 o 
   3   3  10     2966.89     2814.57     34.26 o 
   5   3  10     1457.93     1412.53     48.49 o 
   7   3  10     6638.19     6576.03    111.48 o 
   9   3  10      932.48     1098.59     53.94 o 
  11   3  10       33.63       20.93     39.43 o 
  13   3  10       17.39       35.87     62.88 o 
  15   3  10        0.02      -50.15     63.29 o 
  17   3  10        0.72       13.33     75.71 o 
 -30   4  10      423.72      624.50    103.29 o 
 -28   4  10       14.68      -24.89     77.89 o 
 -26   4  10      128.54      152.22     66.95 o 
 -24   4  10       11.24        2.38     66.20 o 
 -22   4  10      333.98      393.98     70.35 o 
 -20   4  10       57.78       24.89     35.50 o 
 -18   4  10     8311.09     8594.75     87.81 o 
 -16   4  10     3415.94     3817.43     81.40 o 
 -14   4  10      121.67       70.78     17.81 o 
 -12   4  10      573.02      513.64     19.72 o 
 -10   4  10     1942.29     1610.83     24.92 o 
  -8   4  10      601.85      583.40     17.74 o 
  -6   4  10       16.80        9.22      7.53 o 
  -4   4  10       54.24       47.58      9.18 o 
  -2   4  10       54.22       69.02     14.27 o 
   0   4  10      134.34      153.59     13.33 o 
   2   4  10        9.06       19.06     27.72 o 
   4   4  10     6558.29     6635.24    156.05 o 
   6   4  10     3146.33     3383.91     65.78 o 
   8   4  10     3131.28     3255.28    104.59 o 
  10   4  10     1740.13     1889.74     93.28 o 
  12   4  10       36.27        1.08     65.78 o 
  14   4  10       12.09       71.87     62.47 o 
  16   4  10       88.04       34.03     79.99 o 
  18   4  10       79.11      -19.99     73.02 o 
 -29   5  10      143.96      197.66     78.49 o 
 -27   5  10      450.82      342.48     79.47 o 
 -25   5  10      902.57      965.90     83.34 o 
 -23   5  10      355.70      370.87     71.90 o 
 -21   5  10     1474.64     1553.91     89.83 o 
 -19   5  10      259.95      272.07     42.72 o 
 -17   5  10     1565.72     1531.35     53.23 o 
 -15   5  10    11470.66    11272.69     69.58 o 
 -13   5  10      671.55      762.78     24.20 o 
 -11   5  10     1617.90     1768.29     46.44 o 
  -9   5  10     2631.09     2979.08     60.24 o 
  -7   5  10     1678.96     1623.73     24.15 o 
  -5   5  10     2370.37     3018.87     55.47 o 
  -3   5  10       11.20       -3.76     18.56 o 
  -1   5  10     6975.17     6874.70     61.87 o 
   1   5  10      368.61      395.34     26.46 o 
   3   5  10     1848.84     1715.34     72.96 o 
   5   5  10     1450.01     1375.15     77.93 o 
   7   5  10      730.42      782.53     74.27 o 
   9   5  10      176.59       94.52     62.45 o 
  11   5  10        3.53       20.47     64.57 o 
  13   5  10        3.14      -25.74     71.31 o 
  15   5  10      147.03       71.32     63.41 o 
  17   5  10       11.08       26.38     78.39 o 
 -28   6  10      543.84      692.28     99.59 o 
 -26   6  10       16.66       13.90     77.06 o 
 -24   6  10      583.02      674.11     86.06 o 
 -22   6  10        1.67       25.98     68.91 o 
 -20   6  10     3019.91     2996.84     71.47 o 
 -18   6  10     2746.54     2634.49    114.52 o 
 -16   6  10     6561.13     6389.38    245.28 o 
 -14   6  10     5739.86     5642.71     63.12 o 
 -12   6  10     1108.57     1173.26     39.31 o 
 -10   6  10      636.63      576.06     21.14 o 
  -8   6  10     2869.73     2690.30     45.23 o 
  -6   6  10      255.54      212.49     17.87 o 
  -4   6  10     2547.72     2636.18     46.40 o 
  -2   6  10     4637.66     4664.60     52.22 o 
   0   6  10      723.94      598.14     63.51 o 
   2   6  10      249.03      299.75     41.83 o 
   4   6  10      157.50      173.16     46.68 o 
   6   6  10     2792.04     2433.75     71.53 o 
   8   6  10      146.86      154.12     62.87 o 
  10   6  10      303.38      183.30     69.01 o 
  12   6  10        8.03       36.68     65.68 o 
  14   6  10       60.45       62.70     73.35 o 
  16   6  10        0.37      -30.95     63.14 o 
 -27   7  10       51.60      -12.10     84.98 o 
 -25   7  10      286.28      377.04     76.37 o 
 -23   7  10       41.52       92.31     70.76 o 
 -21   7  10     1220.49     1195.61     58.82 o 
 -19   7  10      109.29      132.04     45.00 o 
 -17   7  10       16.41        9.07     39.50 o 
 -15   7  10     8264.66     7924.96     97.75 o 
 -13   7  10      179.40      201.03     31.37 o 
 -11   7  10     2284.03     2074.78     53.65 o 
  -9   7  10     1675.20     1566.55     45.77 o 
  -7   7  10     2127.12     1986.00     32.23 o 
  -5   7  10     1832.93     1824.72     38.51 o 
  -3   7  10       10.75       39.08     25.00 o 
  -1   7  10     5926.84     6048.94     68.64 o 
   1   7  10       69.27      111.12     40.20 o 
   3   7  10      361.67      387.07     48.26 o 
   5   7  10      211.58      218.76     48.25 o 
   7   7  10      948.48      911.43     59.06 o 
   9   7  10      270.80      155.14     48.69 o 
  11   7  10        0.16      -18.76     66.83 o 
  13   7  10       11.33       61.40     72.00 o 
  15   7  10        0.56       25.78     68.40 o 
 -26   8  10      274.89      314.05     89.10 o 
 -24   8  10      117.97      125.04     73.11 o 
 -22   8  10     1246.66     1363.26     64.67 o 
 -20   8  10      976.29      922.52     56.25 o 
 -18   8  10     1356.32     1496.24     63.60 o 
 -16   8  10      144.72      128.70     41.15 o 
 -14   8  10     1231.61     1092.34     41.18 o 
 -12   8  10       59.27       80.91     38.27 o 
 -10   8  10       32.95       91.32     59.17 o 
  -8   8  10     1985.82     1822.37     78.92 o 
  -6   8  10      231.03      202.28     36.22 o 
  -4   8  10     1972.61     1828.66     56.43 o 
  -2   8  10     5721.28     5836.27     68.86 o 
   0   8  10       28.88       60.47     34.48 o 
   2   8  10      202.36      225.46     38.46 o 
   4   8  10      416.02      345.01     47.37 o 
   6   8  10      427.31      457.41     52.31 o 
   8   8  10        0.09       19.74     47.93 o 
  10   8  10        5.82      -47.90     47.90 o 
  12   8  10       14.89       26.28     59.38 o 
  14   8  10       17.49      -17.26     59.64 o 
 -25   9  10      374.41      373.24     92.99 o 
 -23   9  10       70.19       38.70     49.28 o 
 -21   9  10      553.67      756.08     57.93 o 
 -19   9  10      146.70      163.19     48.00 o 
 -17   9  10      272.12      228.20     49.17 o 
 -15   9  10       24.32       30.09     37.67 o 
 -13   9  10      305.08      296.97     69.11 o 
 -11   9  10      409.01      369.64     68.24 o 
  -9   9  10      843.73      862.39     75.76 o 
  -7   9  10      217.69      183.31     66.52 o 
  -5   9  10      638.44      622.19     47.94 o 
  -3   9  10       65.94       61.87     45.57 o 
  -1   9  10      257.51      137.16     50.02 o 
   1   9  10     1721.60     2027.73     71.46 o 
   3   9  10       76.46       46.39     35.78 o 
   5   9  10      327.87      381.62     39.04 o 
   7   9  10      842.75     1043.28     47.11 o 
   9   9  10       37.45       69.09     46.79 o 
  11   9  10       68.10       78.03     53.74 o 
  13   9  10      320.15      369.26     77.98 o 
 -22  10  10      737.07      750.17     62.48 o 
 -20  10  10      185.92      250.94     63.82 o 
 -18  10  10       52.00       42.56     71.37 o 
 -16  10  10      159.81      143.41     68.01 o 
 -14  10  10      758.86      556.88     81.78 o 
 -12  10  10      579.36      515.69     79.63 o 
 -10  10  10       54.94      126.89     71.28 o 
  -8  10  10      272.32      294.73     64.64 o 
  -6  10  10      980.44     1050.72     85.85 o 
  -4  10  10       12.46       40.16     43.90 o 
  -2  10  10      964.29      915.68     58.09 o 
   0  10  10     1829.94     1786.03     68.05 o 
   2  10  10        1.65       41.00     45.15 o 
   4  10  10        7.26       11.91     45.52 o 
   6  10  10       11.12       -0.90     51.13 o 
   8  10  10       30.84       27.41     50.24 o 
  10  10  10       47.24       53.21     49.80 o 
 -21  11  10       15.18       19.27     75.27 o 
 -19  11  10       90.11      136.01     77.08 o 
 -17  11  10      194.30      141.19     84.47 o 
 -15  11  10      430.22      425.32     83.11 o 
 -13  11  10      129.56      129.20     67.61 o 
 -11  11  10      438.08      575.94     81.18 o 
  -9  11  10      413.15      472.50     81.45 o 
  -7  11  10        2.03       64.01     73.10 o 
  -5  11  10       19.48      103.83     72.87 o 
  -3  11  10      981.05     1037.66     60.12 o 
  -1  11  10      242.85      414.79     51.15 o 
   1  11  10       78.01       60.27     50.48 o 
   3  11  10       12.10        3.54     46.90 o 
   5  11  10       47.59        6.45     44.60 o 
   7  11  10        0.52      -45.55     82.93 o 
   9  11  10       64.88       88.33     86.64 o 
 -18  12  10        7.74      -18.78     74.98 o 
 -16  12  10       64.60      -33.28     87.49 o 
 -14  12  10      245.02      317.76     74.98 o 
 -12  12  10      196.66      165.82     82.73 o 
 -10  12  10      151.00      156.85     74.15 o 
  -8  12  10      286.01      336.21     69.69 o 
  -6  12  10        8.13       -0.78     69.88 o 
  -4  12  10      270.81      180.99     77.99 o 
  -2  12  10       25.44        6.09     45.48 o 
   0  12  10       13.73       25.16     47.73 o 
   2  12  10       99.73       55.71     45.36 o 
   4  12  10        1.41       33.51     52.57 o 
   6  12  10      193.80      295.24     94.97 o 
 -15  13  10      285.48      346.84     91.10 o 
 -13  13  10       58.10       33.25     87.05 o 
 -11  13  10      524.40      310.61     87.14 o 
  -9  13  10       66.25       49.22     81.65 o 
  -7  13  10      206.95      273.95     82.45 o 
  -5  13  10       47.94       83.46     70.12 o 
  -3  13  10       26.66      161.09     79.95 o 
  -1  13  10       10.60       13.64     47.46 o 
   1  13  10       25.06       43.09     49.48 o 
   3  13  10       12.11       20.24     85.47 o 
  -8  14  10       41.47       36.80     78.51 o 
  -6  14  10       11.56       38.67     83.24 o 
 -31   1  11      445.17      358.00     79.88 o 
 -29   1  11       12.70        1.39     61.58 o 
 -27   1  11      334.87      362.62     48.28 o 
 -25   1  11       71.08        8.19     33.72 o 
 -23   1  11       37.25       93.99     39.00 o 
 -21   1  11      361.30      364.09     39.27 o 
 -19   1  11      234.65      306.81     30.73 o 
 -17   1  11     8948.46     9083.17    118.20 o 
 -15   1  11      916.93     1016.11     27.04 o 
 -13   1  11    38159.39    37941.90    148.63 o 
 -11   1  11    11875.71    12849.11     84.94 o 
  -9   1  11     9467.01     9870.54    137.42 o 
  -7   1  11        9.74       -0.15     10.78 o 
  -5   1  11     5453.74     4640.63     33.12 o 
  -3   1  11     3825.15     3686.64     43.80 o 
  -1   1  11     9991.65    10185.76     96.84 o 
   1   1  11     5433.68     5549.97     59.22 o 
   3   1  11     1509.96     1514.82     37.41 o 
   5   1  11     2804.92     2505.44     63.42 o 
   7   1  11     7615.10     7367.89    136.05 o 
   9   1  11      228.81      169.07     43.65 o 
  11   1  11      716.62      863.99     53.04 o 
  13   1  11      631.20      666.32     69.59 o 
  15   1  11       53.26       26.47     50.12 o 
  17   1  11       16.14      -50.13     50.92 o 
 -30   2  11       94.10      140.90     84.67 o 
 -28   2  11      100.57      103.89     47.37 o 
 -26   2  11      255.78      259.95     42.30 o 
 -24   2  11     2185.43     2110.14     62.45 o 
 -22   2  11      974.44     1016.20     49.78 o 
 -20   2  11     5055.06     4876.68    115.57 o 
 -18   2  11     4344.35     4179.35     56.55 o 
 -16   2  11     3858.93     4090.20     50.38 o 
 -14   2  11      172.43      156.30     17.27 o 
 -12   2  11      859.58      856.27     18.99 o 
 -10   2  11      691.17      579.37     15.46 o 
  -8   2  11      178.13      104.20     13.30 o 
  -6   2  11        1.21        1.77     10.34 o 
  -4   2  11       99.45       75.62     10.88 o 
  -2   2  11     3561.64     4164.17     39.92 o 
   0   2  11     1258.71     1191.50     49.26 o 
   2   2  11     1271.31     1132.65     38.55 o 
   4   2  11     2590.55     2871.83     60.45 o 
   6   2  11      422.63      447.78     43.21 o 
   8   2  11      776.98      849.92     53.63 o 
  10   2  11      218.27      279.74     46.96 o 
  12   2  11      815.34      899.88     55.14 o 
  14   2  11      334.68      405.67     50.41 o 
  16   2  11        0.39       -0.86     70.12 o 
 -31   3  11       41.93       13.76     82.24 o 
 -29   3  11       14.59       34.48     81.76 o 
 -27   3  11      195.45      244.11     74.01 o 
 -25   3  11      143.53       54.07     38.56 o 
 -23   3  11      914.54      770.84     46.05 o 
 -21   3  11    14800.71    14423.94    396.79 o 
 -19   3  11        4.85       73.99     35.12 o 
 -17   3  11    13139.29    12506.01    253.70 o 
 -15   3  11     6380.66     6622.52    122.49 o 
 -13   3  11     4043.39     3646.39     45.90 o 
 -11   3  11     1624.02     1558.73     22.88 o 
  -9   3  11      221.05      191.54     12.93 o 
  -7   3  11      738.05      801.32     18.73 o 
  -5   3  11     1058.25     1123.32     17.82 o 
  -3   3  11     9074.23     9141.50    129.54 o 
  -1   3  11        1.17      -17.20     17.33 o 
   1   3  11        2.76      -13.18     14.88 o 
   3   3  11     3573.54     3279.23     62.80 o 
   5   3  11     1974.15     2077.48     57.28 o 
   7   3  11     1018.53     1005.48     51.47 o 
   9   3  11        8.61       34.76     39.20 o 
  11   3  11      130.91      118.88     41.76 o 
  13   3  11        3.71      -12.24     70.63 o 
  15   3  11       68.78       98.96     77.49 o 
  17   3  11      193.01      168.02     81.44 o 
 -30   4  11       23.28       57.25     90.02 o 
 -28   4  11      278.31      146.92     75.96 o 
 -26   4  11      313.35      235.17     75.68 o 
 -24   4  11      252.71      231.61     64.38 o 
 -22   4  11     1117.37     1232.39     80.48 o 
 -20   4  11      413.00      450.47     41.55 o 
 -18   4  11    12238.75    11619.52    106.41 o 
 -16   4  11       78.73       63.55     22.13 o 
 -14   4  11     3414.59     3371.44     38.98 o 
 -12   4  11       55.41        7.60     13.66 o 
 -10   4  11      646.47      628.26     17.01 o 
  -8   4  11    17386.78    18413.39    111.30 o 
  -6   4  11      931.72      911.14     23.14 o 
  -4   4  11      120.30       84.09     11.63 o 
  -2   4  11     5008.83     5057.27    154.00 o 
   0   4  11     1008.76      942.62     37.74 o 
   2   4  11     1759.15     1639.70     47.52 o 
   4   4  11     1498.98     1460.33     50.26 o 
   6   4  11      180.79      154.08     38.66 o 
   8   4  11     1234.99     1370.35     87.81 o 
  10   4  11       76.29       81.46     66.55 o 
  12   4  11      147.13       43.25     67.13 o 
  14   4  11       42.58       71.17     75.72 o 
  16   4  11        3.17      -70.49     70.49 o 
 -29   5  11      118.41      134.76     81.48 o 
 -27   5  11      346.87      410.06     89.92 o 
 -25   5  11      450.37      433.72     78.73 o 
 -23   5  11      436.91      418.01     68.77 o 
 -21   5  11     2452.68     2593.59    101.02 o 
 -19   5  11     1649.34     1565.73     53.40 o 
 -17   5  11       39.09       51.46     25.41 o 
 -15   5  11      492.31      469.18     26.10 o 
 -13   5  11       38.30       25.84     18.30 o 
 -11   5  11      188.14      168.89     14.45 o 
  -9   5  11     2248.89     2224.42     47.55 o 
  -7   5  11     5235.54     5271.13     58.52 o 
  -5   5  11     1549.10     1409.48     39.11 o 
  -3   5  11      432.08      419.75     29.39 o 
  -1   5  11      616.71      676.83     34.17 o 
   1   5  11      513.22      456.30     52.10 o 
   3   5  11        3.83       68.47     55.83 o 
   5   5  11      749.85      739.63     76.44 o 
   7   5  11      155.28      166.80     63.58 o 
   9   5  11      118.33      103.64     67.89 o 
  11   5  11       64.16       33.93     64.79 o 
  13   5  11      183.84      187.53     69.44 o 
  15   5  11       28.92      -31.76     78.85 o 
 -28   6  11      269.12      270.91     82.81 o 
 -26   6  11       67.20       62.58     68.67 o 
 -24   6  11       80.75        2.04     65.87 o 
 -22   6  11       43.92       -1.32     58.77 o 
 -20   6  11     1862.58     1803.29    107.81 o 
 -18   6  11     2113.98     2383.47     62.76 o 
 -16   6  11     1083.56     1001.25     55.18 o 
 -14   6  11     2400.42     2423.30     46.55 o 
 -12   6  11     6227.35     6377.97     66.80 o 
 -10   6  11     2516.08     2619.26     42.28 o 
  -8   6  11     1345.69     1450.00     33.15 o 
  -6   6  11     1403.53     1297.63     28.62 o 
  -4   6  11      159.82      173.80     22.14 o 
  -2   6  11        0.55       -7.51     30.50 o 
   0   6  11      551.41      483.86     64.17 o 
   2   6  11      686.56      645.02     48.84 o 
   4   6  11     1351.88     1591.16     84.34 o 
   6   6  11        0.87       47.64     63.46 o 
   8   6  11     1052.78     1119.97     84.35 o 
  10   6  11      203.21      165.56     59.58 o 
  12   6  11       47.33      -28.65     70.48 o 
  14   6  11       15.66       19.15     64.00 o 
 -27   7  11      140.17      172.99     88.37 o 
 -25   7  11        5.97        6.99     82.30 o 
 -23   7  11      562.05      713.65     87.62 o 
 -21   7  11       93.12       64.73     45.56 o 
 -19   7  11      450.28      490.55     58.30 o 
 -17   7  11     2760.12     2601.90     62.96 o 
 -15   7  11     2116.16     2106.06     48.90 o 
 -13   7  11       99.98       93.56     35.38 o 
 -11   7  11     3137.09     3364.45     65.23 o 
  -9   7  11     2519.74     2395.02     54.56 o 
  -7   7  11      461.81      476.14     23.04 o 
  -5   7  11      245.02      312.38     27.36 o 
  -3   7  11     1634.38     1545.83     56.74 o 
  -1   7  11     3357.29     3235.33    101.25 o 
   1   7  11     7905.08     7046.60     98.18 o 
   3   7  11      294.09      382.42     71.27 o 
   5   7  11      254.76      196.63     46.24 o 
   7   7  11      856.22     1002.06     81.65 o 
   9   7  11        2.46       43.44     65.53 o 
  11   7  11      224.66      267.27     73.74 o 
  13   7  11        0.38       -8.46     62.35 o 
 -26   8  11       11.65      119.83     88.14 o 
 -24   8  11        1.24       32.95     80.41 o 
 -22   8  11      118.14       87.65     46.92 o 
 -20   8  11     3327.65     3220.38     79.20 o 
 -18   8  11      172.28      250.97     50.17 o 
 -16   8  11      163.93      107.34     39.74 o 
 -14   8  11     1304.59     1302.38     52.82 o 
 -12   8  11      462.54      397.91     43.68 o 
 -10   8  11      324.27      328.89     63.64 o 
  -8   8  11      156.12       70.68     59.08 o 
  -6   8  11       86.25      124.04     37.11 o 
  -4   8  11     1036.10      894.70     67.89 o 
  -2   8  11       52.81       58.43     31.99 o 
   0   8  11      465.08      520.01     40.95 o 
   2   8  11     2166.00     2207.01     56.79 o 
   4   8  11       75.29       78.81     40.46 o 
   6   8  11      333.05      247.92     51.95 o 
   8   8  11       46.87       39.63     62.52 o 
  10   8  11      159.48      190.93     68.69 o 
  12   8  11      130.08       80.41     71.22 o 
 -25   9  11        0.62       28.26     76.73 o 
 -23   9  11      853.36      983.29     64.83 o 
 -21   9  11      220.90      220.72     49.03 o 
 -19   9  11      191.11      302.97     46.99 o 
 -17   9  11       27.11       41.17     41.69 o 
 -15   9  11      120.98       96.73     60.30 o 
 -13   9  11      169.24      161.31     69.02 o 
 -11   9  11     4156.53     3938.25    114.15 o 
  -9   9  11     1390.83     1218.92     81.76 o 
  -7   9  11        2.70      -50.11     60.17 o 
  -5   9  11       89.55       61.32     43.91 o 
  -3   9  11      113.86      129.47     43.28 o 
  -1   9  11       18.39        1.14     48.31 o 
   1   9  11       60.53        6.78     33.72 o 
   3   9  11      304.47      354.18     42.15 o 
   5   9  11      211.43      213.25     37.38 o 
   7   9  11       85.00       81.56     37.95 o 
   9   9  11       62.08       33.87     47.41 o 
  11   9  11      203.60      156.18     62.84 o 
 -24  10  11        0.28      -52.27     52.27 o 
 -22  10  11        9.87       49.66     80.73 o 
 -20  10  11      232.24      229.73     75.93 o 
 -18  10  11      603.36      660.79     87.44 o 
 -16  10  11       77.07       67.24     66.66 o 
 -14  10  11      715.81      650.46     75.04 o 
 -12  10  11      451.01      405.67     70.55 o 
 -10  10  11     2086.22     1864.99     93.16 o 
  -8  10  11     1765.43     2086.91    102.22 o 
  -6  10  11      223.45      261.73     68.82 o 
  -4  10  11      189.38      276.01     47.24 o 
  -2  10  11      154.34      201.68     46.38 o 
   0  10  11       18.43       52.70     45.14 o 
   2  10  11      310.27      332.90     53.25 o 
   4  10  11      260.98      291.92     53.75 o 
   6  10  11      595.44      535.87     45.74 o 
   8  10  11      168.17      159.84     73.07 o 
  10  10  11        0.01       27.66     51.56 o 
 -21  11  11       69.29       92.06     79.76 o 
 -19  11  11        1.65      -67.23     71.92 o 
 -17  11  11        8.73      -32.89     67.72 o 
 -15  11  11        0.01       16.68     70.62 o 
 -13  11  11       37.94       87.58     76.78 o 
 -11  11  11       14.22       52.52     71.53 o 
  -9  11  11        1.49       11.39     74.85 o 
  -7  11  11      193.37      230.27     68.70 o 
  -5  11  11       79.20      105.07     68.39 o 
  -3  11  11       20.39       21.48     49.12 o 
  -1  11  11      159.03      206.31     47.90 o 
   1  11  11        5.53       -4.68     45.32 o 
   3  11  11       26.06       -3.43     44.73 o 
   5  11  11       53.31       40.59     50.70 o 
   7  11  11        1.69      -35.00     91.92 o 
 -18  12  11       42.31       -6.75     82.35 o 
 -16  12  11       52.05       17.14     74.48 o 
 -14  12  11       59.05      -48.80     83.30 o 
 -12  12  11      581.65      626.45     83.01 o 
 -10  12  11      159.02      210.26     71.46 o 
  -8  12  11      434.54      488.76     79.54 o 
  -6  12  11      612.27      602.33     77.65 o 
  -4  12  11        2.78      -19.38     76.51 o 
  -2  12  11      128.88      153.87     49.33 o 
   0  12  11      121.51      141.89     50.48 o 
   2  12  11       72.62      125.41     48.55 o 
   4  12  11      211.14      221.59     89.65 o 
 -15  13  11       20.17       35.53     90.42 o 
 -13  13  11       55.61       31.82     80.41 o 
 -11  13  11        0.31      -12.57     75.21 o 
  -9  13  11       15.40       34.53     77.22 o 
  -7  13  11       19.54       31.10     82.08 o 
  -5  13  11       63.33      116.42     71.43 o 
  -3  13  11      106.79      314.95     82.00 o 
  -1  13  11        1.37       14.62     48.33 o 
   1  13  11      474.47      662.04     57.24 o 
 -30   0  12      791.01      932.56     91.42 o 
 -28   0  12        4.80      -71.38     71.38 o 
 -26   0  12       62.91       47.59     40.88 o 
 -24   0  12      702.65      600.53     44.85 o 
 -22   0  12     1522.18     1446.39     54.33 o 
 -20   0  12     1897.00     1987.15     56.25 o 
 -18   0  12     1663.38     1624.16     72.31 o 
 -16   0  12       26.15      143.65     40.11 o 
 -14   0  12     2880.05     2776.91     76.99 o 
 -12   0  12      930.25      839.93     33.97 o 
 -10   0  12      250.46      323.16     28.12 o 
  -8   0  12       71.63       52.54     18.32 o 
  -6   0  12     4168.05     4582.14     57.21 o 
  -4   0  12       98.10      218.81     20.23 o 
  -2   0  12     9351.63     8744.79    319.32 o 
   0   0  12     9166.66     9817.72    135.80 o 
   2   0  12      963.87      870.02     61.66 o 
   4   0  12     6030.84     6106.66    120.22 o 
   6   0  12    10518.46    10746.59    161.24 o 
   8   0  12      317.60      195.53     67.81 o 
  10   0  12     1212.99     1192.44     84.29 o 
  12   0  12     1288.91     1372.09     91.03 o 
  14   0  12        5.66      -36.03     64.66 o 
  16   0  12        3.34      -46.22     61.00 o 
 -31   1  12      988.80      954.51     68.44 o 
 -29   1  12      180.89      152.46     50.90 o 
 -27   1  12      195.86      257.28     46.17 o 
 -25   1  12       43.56       37.10     38.40 o 
 -23   1  12      235.27      216.23     31.09 o 
 -21   1  12     1064.95      980.37     38.06 o 
 -19   1  12       59.60       66.17     27.01 o 
 -17   1  12     1107.82     1041.92     35.77 o 
 -15   1  12      247.83      248.70     18.07 o 
 -13   1  12    24769.52    23955.66    111.61 o 
 -11   1  12    44893.27    46798.17    132.24 o 
  -9   1  12     8766.38     8533.80     84.32 o 
  -7   1  12     7483.89     7067.57     51.52 o 
  -5   1  12     2067.55     1984.01     28.18 o 
  -3   1  12     8277.15     7963.33     57.34 o 
  -1   1  12     1012.03     1098.62     31.18 o 
   1   1  12     1465.63     1559.02     39.82 o 
   3   1  12      412.96      640.44    132.75 o 
   5   1  12      171.54      217.67     41.78 o 
   7   1  12     4541.28     3890.76     78.81 o 
   9   1  12       97.65      120.16     46.20 o 
  11   1  12      319.66      392.35     50.84 o 
  13   1  12       56.05       21.57     46.27 o 
  15   1  12        4.60      -17.61     43.18 o 
  17   1  12       31.01      -24.42     48.62 o 
 -30   2  12       47.37       54.60     53.67 o 
 -28   2  12      350.74      366.44     48.81 o 
 -26   2  12      415.14      509.27     47.35 o 
 -24   2  12      581.01      501.47     45.36 o 
 -22   2  12     2952.35     2970.06     55.64 o 
 -20   2  12      710.94      647.60     46.78 o 
 -18   2  12     1412.85     1170.00     38.07 o 
 -16   2  12       20.90        0.71     18.29 o 
 -14   2  12     1790.78     1717.20     44.74 o 
 -12   2  12     1440.07     1504.67     34.30 o 
 -10   2  12      258.61      409.36     22.84 o 
  -8   2  12     1427.66     1221.24     24.95 o 
  -6   2  12        0.82       26.76     11.56 o 
  -4   2  12     1478.41     1841.88     30.43 o 
  -2   2  12     8916.31     8585.44     66.38 o 
   0   2  12      218.15      155.07     22.99 o 
   2   2  12      287.52      181.41     20.28 o 
   4   2  12     3708.98     3894.53     73.00 o 
   6   2  12      100.92       87.31     41.69 o 
   8   2  12        5.99        4.99     43.53 o 
  10   2  12       69.73       69.21     43.45 o 
  12   2  12       10.26       14.03     46.11 o 
  14   2  12       37.74       11.25     47.91 o 
  16   2  12        3.08      -61.36     79.85 o 
 -31   3  12      183.90      167.69     88.87 o 
 -29   3  12      474.11      558.47     80.55 o 
 -27   3  12      391.43      400.00     79.07 o 
 -25   3  12      950.06     1062.15     54.13 o 
 -23   3  12      196.33      189.59     37.74 o 
 -21   3  12      993.02      989.94     41.69 o 
 -19   3  12       82.56       72.83     29.24 o 
 -17   3  12      155.72      138.65     22.47 o 
 -15   3  12      541.20      484.91     22.41 o 
 -13   3  12       63.86       63.98     14.41 o 
 -11   3  12     1838.71     1943.57     25.36 o 
  -9   3  12        0.76        9.01     16.53 o 
  -7   3  12     1500.87     1328.59     31.50 o 
  -5   3  12     1186.95     1205.01     23.30 o 
  -3   3  12     3869.29     4314.36     83.29 o 
  -1   3  12      484.09      453.63     24.18 o 
   1   3  12     1569.63     1510.68     48.25 o 
   3   3  12      615.49      612.44     44.24 o 
   5   3  12      123.13       62.49     37.34 o 
   7   3  12      137.66      115.27     41.36 o 
   9   3  12      126.15      129.69     42.61 o 
  11   3  12        0.02      -47.62     60.70 o 
  13   3  12      166.27       95.00     71.59 o 
  15   3  12       80.70       65.80     70.73 o 
 -30   4  12      108.34       56.61     80.94 o 
 -28   4  12     1674.15     1956.14    113.23 o 
 -26   4  12        0.03      -14.42     61.07 o 
 -24   4  12      616.14      681.23     74.12 o 
 -22   4  12       16.36        4.20     34.52 o 
 -20   4  12      247.89      271.28     32.46 o 
 -18   4  12     5019.82     5100.23     60.77 o 
 -16   4  12     6509.17     6320.45     54.68 o 
 -14   4  12      685.66      709.30     20.90 o 
 -12   4  12     9486.87     9269.22     85.20 o 
 -10   4  12       79.43       45.23     15.93 o 
  -8   4  12     7144.77     6936.78     56.13 o 
  -6   4  12       75.06      114.36     16.35 o 
  -4   4  12     2760.11     2807.73     53.62 o 
  -2   4  12     5501.64     5935.19     74.22 o 
   0   4  12      124.34      111.40     30.00 o 
   2   4  12       89.49      102.34     50.96 o 
   4   4  12      175.59      287.71     40.12 o 
   6   4  12       77.53       51.42     39.09 o 
   8   4  12       18.97       21.15     60.46 o 
  10   4  12      183.67       54.80     67.00 o 
  12   4  12       26.83       29.94     72.21 o 
  14   4  12       23.72       57.51     69.70 o 
  16   4  12       11.64      -77.67     77.67 o 
 -29   5  12      143.98      340.77     96.67 o 
 -27   5  12       48.29       60.88     71.09 o 
 -25   5  12        0.34       18.49     65.43 o 
 -23   5  12      165.62      185.29     58.88 o 
 -21   5  12      431.88      255.24     63.19 o 
 -19   5  12      179.12      189.58     32.29 o 
 -17   5  12      693.88      759.17     31.19 o 
 -15   5  12     3644.17     3490.97     50.61 o 
 -13   5  12      370.80      372.18     21.94 o 
 -11   5  12        0.62       -7.07     21.79 o 
  -9   5  12      158.84      130.01     22.50 o 
  -7   5  12     6017.46     6730.94     75.74 o 
  -5   5  12      541.79      588.53     46.65 o 
  -3   5  12     1466.83     1679.34     44.60 o 
  -1   5  12      508.42      527.68     35.13 o 
   1   5  12      392.73      515.23     45.69 o 
   3   5  12     4585.20     4643.55    114.32 o 
   5   5  12      741.14      625.83     71.09 o 
   7   5  12     3137.68     2907.37    111.41 o 
   9   5  12      902.93      892.00     81.01 o 
  11   5  12      482.46      467.39     79.26 o 
  13   5  12        1.51      -11.44     79.25 o 
  15   5  12        1.50      -30.89     65.58 o 
 -28   6  12       87.77      170.14     85.34 o 
 -26   6  12       66.14      106.58     79.24 o 
 -24   6  12      110.51       86.62     68.48 o 
 -22   6  12        3.26      -49.43     59.65 o 
 -20   6  12      107.55      134.55     33.86 o 
 -18   6  12       46.44       64.25     31.80 o 
 -16   6  12       33.94       44.19     32.94 o 
 -14   6  12       23.71       25.11     35.60 o 
 -12   6  12     3353.64     3058.71     62.92 o 
 -10   6  12     4131.95     4290.20     72.60 o 
  -8   6  12     1372.69     1465.32     45.84 o 
  -6   6  12     2513.20     2560.35     44.07 o 
  -4   6  12      585.27      602.50     33.75 o 
  -2   6  12        9.29      -20.16     42.45 o 
   0   6  12     1098.13     1003.43     64.28 o 
   2   6  12     2803.00     3167.26     99.30 o 
   4   6  12     1576.27     1522.72     89.80 o 
   6   6  12     4506.82     4279.70    124.68 o 
   8   6  12      114.57      193.02     69.44 o 
  10   6  12      589.63      597.35     82.76 o 
  12   6  12      142.14      190.95     72.43 o 
  14   6  12        5.14      -49.43     80.24 o 
 -27   7  12      103.22      132.40     71.68 o 
 -25   7  12      122.18      196.71     72.04 o 
 -23   7  12      263.99      252.66     75.78 o 
 -21   7  12      120.25      149.76     45.64 o 
 -19   7  12      677.21      581.73     38.18 o 
 -17   7  12       35.07       42.61     31.79 o 
 -15   7  12     7614.42     7422.25    133.98 o 
 -13   7  12      411.46      385.74     40.63 o 
 -11   7  12      148.55      182.75     37.01 o 
  -9   7  12        7.22       23.96     30.64 o 
  -7   7  12       56.51      -20.54     24.30 o 
  -5   7  12        2.87       -3.81     27.05 o 
  -3   7  12      299.93      214.62     32.02 o 
  -1   7  12      330.11      392.66     90.23 o 
   1   7  12     1839.22     1932.98    212.32 o 
   3   7  12      417.34      459.68     63.65 o 
   5   7  12       13.58       40.00     58.42 o 
   7   7  12       36.86       17.62     55.52 o 
   9   7  12       31.78      127.94     69.71 o 
  11   7  12        7.48       51.78     71.42 o 
  13   7  12       53.06      -40.70     81.72 o 
 -26   8  12       57.63       53.47     69.90 o 
 -24   8  12        3.24       28.72     67.76 o 
 -22   8  12       43.52       -3.91     46.04 o 
 -20   8  12      106.62      147.37     39.11 o 
 -18   8  12     4160.03     4037.82     81.62 o 
 -16   8  12      514.37      461.88     43.63 o 
 -14   8  12       71.38      109.38     38.80 o 
 -12   8  12      160.75      153.54     40.77 o 
 -10   8  12       12.54       -7.97     56.74 o 
  -8   8  12      617.62      637.07     70.52 o 
  -6   8  12     2400.69     2458.72     64.49 o 
  -4   8  12     2880.88     2764.70    121.64 o 
  -2   8  12     1253.01     1104.01     44.66 o 
   0   8  12     6376.28     6891.45    150.86 o 
   2   8  12        4.43      -12.45     43.56 o 
   4   8  12      208.85      102.27     43.41 o 
   6   8  12       73.95       83.38     61.03 o 
   8   8  12       37.35        8.83     63.64 o 
  10   8  12      110.40      122.55     75.06 o 
  12   8  12      186.66      117.40     72.38 o 
 -25   9  12      500.27      776.56     98.15 o 
 -23   9  12      618.63      651.27     57.34 o 
 -21   9  12      766.40      732.26     58.60 o 
 -19   9  12       85.01      147.81     47.04 o 
 -17   9  12      364.35      520.27     51.09 o 
 -15   9  12        5.98      -22.66     58.49 o 
 -13   9  12      773.79      723.98     78.09 o 
 -11   9  12        0.49       32.84     68.66 o 
  -9   9  12        4.73      -42.42     69.89 o 
  -7   9  12       79.49       68.35     70.37 o 
  -5   9  12        8.55       -8.87     41.30 o 
  -3   9  12      279.30      364.17     50.28 o 
  -1   9  12     2801.94     2613.56     99.36 o 
   1   9  12       26.89       35.75     32.73 o 
   3   9  12      285.75      214.59     38.45 o 
   5   9  12      355.77      248.84     39.03 o 
   7   9  12        0.24       -9.06     39.95 o 
   9   9  12        9.69      -39.93     68.44 o 
 -22  10  12       27.11       76.99     50.89 o 
 -20  10  12       59.56       16.58     72.02 o 
 -18  10  12      570.99      536.14     81.35 o 
 -16  10  12      937.70     1001.06     91.31 o 
 -14  10  12      227.51      256.44     75.66 o 
 -12  10  12     1105.90     1290.64     91.85 o 
 -10  10  12        6.63       36.51     71.95 o 
  -8  10  12     1590.92     1628.10     92.35 o 
  -6  10  12        8.95        9.17     67.70 o 
  -4  10  12     2425.42     2576.01     75.61 o 
  -2  10  12      263.85      255.21     50.45 o 
   0  10  12       26.13       23.68     46.87 o 
   2  10  12      206.21      198.09     50.06 o 
   4  10  12      128.36      132.60     49.84 o 
   6  10  12       18.46      -38.42     40.19 o 
   8  10  12      319.29      236.08     54.42 o 
 -21  11  12      260.18      313.83     84.51 o 
 -19  11  12      376.89      369.58     91.39 o 
 -17  11  12       43.64       99.56     84.75 o 
 -15  11  12       61.56       65.03     77.27 o 
 -13  11  12       19.51       29.84     67.33 o 
 -11  11  12      163.63      170.83     78.75 o 
  -9  11  12      899.58     1027.42     85.03 o 
  -7  11  12      121.55       95.34     70.24 o 
  -5  11  12      138.16       93.80     69.84 o 
  -3  11  12        9.82       79.82     49.53 o 
  -1  11  12       50.80       77.00     48.79 o 
   1  11  12       19.82       12.71     49.60 o 
   3  11  12       90.92       83.24     49.45 o 
   5  11  12       13.56      -48.45     87.64 o 
 -18  12  12        8.30      -21.10     88.54 o 
 -16  12  12        5.61       21.98     80.96 o 
 -14  12  12      140.58      203.51     81.30 o 
 -12  12  12       32.20       17.08     68.99 o 
 -10  12  12        5.35       56.85     79.38 o 
  -8  12  12       24.82       80.68     78.92 o 
  -6  12  12      118.64      111.39     69.50 o 
  -4  12  12       93.30       35.55     80.50 o 
  -2  12  12       52.32       83.77     51.96 o 
   0  12  12        1.09       25.44     52.93 o 
   2  12  12        0.45      -41.88     54.76 o 
 -13  13  12      107.30       46.00     73.62 o 
 -11  13  12        0.22        4.91     71.95 o 
  -9  13  12      108.66       63.73     77.48 o 
  -7  13  12       34.80      137.59     85.88 o 
  -5  13  12       63.06      125.40     77.93 o 
  -3  13  12        6.45       46.93     67.11 o 
  -1  13  12        9.04       39.54     49.42 o 
 -31   1  13      702.32      678.65     50.89 o 
 -29   1  13      418.46      420.10     43.90 o 
 -27   1  13       43.49       59.86     35.52 o 
 -25   1  13     1111.29     1210.07     45.34 o 
 -23   1  13     1169.00      989.01     40.71 o 
 -21   1  13      180.17      172.54     29.76 o 
 -19   1  13      731.93      694.65     34.18 o 
 -17   1  13     5021.06     5061.47     68.71 o 
 -15   1  13      558.41      493.98     26.70 o 
 -13   1  13     4877.48     5152.12    179.01 o 
 -11   1  13      267.23      243.73     25.13 o 
  -9   1  13        8.33       -8.53     14.71 o 
  -7   1  13        7.88        5.17     13.09 o 
  -5   1  13      162.18      166.48     17.51 o 
  -3   1  13      475.01      399.46     24.46 o 
  -1   1  13     2276.94     2208.73     41.23 o 
   1   1  13      306.00      409.34     39.14 o 
   3   1  13     3516.77     3564.83     96.44 o 
   5   1  13     1254.75     1384.22     55.14 o 
   7   1  13       26.61      103.68     44.24 o 
   9   1  13       14.30       47.95     47.29 o 
  11   1  13       26.40       94.10     48.63 o 
  13   1  13       25.24        6.26     50.47 o 
  15   1  13       30.83       81.34     48.31 o 
 -30   2  13      101.74      103.78     47.84 o 
 -28   2  13      403.92      416.59     40.37 o 
 -26   2  13        9.46       41.19     34.05 o 
 -24   2  13     1932.76     1979.71     60.87 o 
 -22   2  13      232.08      230.17     31.88 o 
 -20   2  13     2826.48     2686.04     51.83 o 
 -18   2  13     2583.34     2197.48     45.64 o 
 -16   2  13    11989.80    11501.23     68.32 o 
 -14   2  13     1159.09     1063.79     25.88 o 
 -12   2  13     4511.59     4290.61     61.62 o 
 -10   2  13     2715.75     2590.69     40.58 o 
  -8   2  13       25.14        2.80     14.09 o 
  -6   2  13       38.34       27.05     15.63 o 
  -4   2  13      790.91      841.06     23.60 o 
  -2   2  13     2783.24     2806.77     43.28 o 
   0   2  13     6256.87     5894.04     62.14 o 
   2   2  13       25.94       21.70     36.36 o 
   4   2  13     1091.25     1181.93     52.66 o 
   6   2  13       10.31       55.73     63.34 o 
   8   2  13      508.57      499.01     49.88 o 
  10   2  13        4.00       29.16     43.52 o 
  12   2  13       10.15        3.13     43.86 o 
  14   2  13       91.91       74.75     74.98 o 
 -31   3  13       29.80       62.38     92.66 o 
 -29   3  13      105.77      132.28     84.40 o 
 -27   3  13      685.50      758.02     84.90 o 
 -25   3  13      588.66      627.89     40.93 o 
 -23   3  13     1528.42     1763.50     48.32 o 
 -21   3  13     1778.77     1640.94     53.33 o 
 -19   3  13     2215.14     2011.16     60.11 o 
 -17   3  13      175.90      156.77     22.62 o 
 -15   3  13      602.71      626.48     26.19 o 
 -13   3  13     1791.24     1739.79     38.19 o 
 -11   3  13     3972.45     3751.33     72.55 o 
  -9   3  13      572.61      515.35     28.26 o 
  -7   3  13    22393.29    23520.09    179.60 o 
  -5   3  13        4.49      -10.04     15.55 o 
  -3   3  13    10976.38    11462.24    125.93 o 
  -1   3  13      672.65      809.64     42.25 o 
   1   3  13     8226.64     7834.73     93.43 o 
   3   3  13     2041.39     1984.95    131.40 o 
   5   3  13      146.00       79.34     39.28 o 
   7   3  13       36.00       15.57     39.58 o 
   9   3  13      126.71      113.88     44.67 o 
  11   3  13       25.60       41.59     65.62 o 
  13   3  13      131.58       56.84     67.16 o 
  15   3  13        0.01      -71.00     72.61 o 
 -30   4  13       15.72      -47.88     77.08 o 
 -28   4  13      313.14      319.08     77.69 o 
 -26   4  13        2.01      -30.84     65.18 o 
 -24   4  13        1.85       13.92     41.16 o 
 -22   4  13      372.71      350.00     32.58 o 
 -20   4  13     2793.59     2833.02     56.43 o 
 -18   4  13      376.49      440.10     28.52 o 
 -16   4  13     2935.49     2912.71     47.87 o 
 -14   4  13      214.33      155.94     17.85 o 
 -12   4  13     1956.54     2007.14     38.52 o 
 -10   4  13     2744.39     2838.30     41.07 o 
  -8   4  13      961.02     1033.39     28.24 o 
  -6   4  13      168.28      190.18     31.07 o 
  -4   4  13      276.59      329.27     33.07 o 
  -2   4  13      667.06      689.98     38.60 o 
   0   4  13      650.49      586.50     40.85 o 
   2   4  13        4.83       54.92     45.58 o 
   4   4  13        2.58       56.80     47.10 o 
   6   4  13       21.50       61.14     65.90 o 
   8   4  13       30.25       16.68     66.92 o 
  10   4  13       24.30        7.22     58.54 o 
  12   4  13      158.86      147.47     65.65 o 
  14   4  13      181.89      203.12     78.18 o 
 -29   5  13       89.50      132.43     79.07 o 
 -27   5  13       16.06       19.20     74.19 o 
 -25   5  13      330.13      238.37     64.48 o 
 -23   5  13        3.11       49.91     37.43 o 
 -21   5  13     2826.73     2440.73    205.86 o 
 -19   5  13     4030.22     4076.12     75.75 o 
 -17   5  13      224.94      207.67     26.47 o 
 -15   5  13    15940.15    15655.57    150.61 o 
 -13   5  13     1023.90      908.76     34.41 o 
 -11   5  13     3724.78     3513.83     50.75 o 
  -9   5  13      407.70      386.71     29.48 o 
  -7   5  13        1.93       -4.32     26.46 o 
  -5   5  13      176.45      198.57     31.06 o 
  -3   5  13      500.40      490.68     34.35 o 
  -1   5  13       29.38       27.09     29.51 o 
   1   5  13     1423.74     1279.79     48.46 o 
   3   5  13     5128.31     5112.33    124.49 o 
   5   5  13      641.24      553.83     73.55 o 
   7   5  13       16.80       40.49     70.35 o 
   9   5  13       25.14       21.09     72.24 o 
  11   5  13       49.13      123.39     79.15 o 
  13   5  13        2.91      -12.57     72.80 o 
 -28   6  13      187.40      274.11     90.32 o 
 -26   6  13      237.25      369.56     74.97 o 
 -24   6  13      131.91      111.89     48.42 o 
 -22   6  13     1180.52     1219.11     58.16 o 
 -20   6  13      425.39      468.87     36.68 o 
 -18   6  13      354.44      286.65     33.73 o 
 -16   6  13     6185.35     5756.23    270.48 o 
 -14   6  13        3.94        4.86     28.59 o 
 -12   6  13     3277.76     3229.58     64.81 o 
 -10   6  13      703.53      766.22     32.65 o 
  -8   6  13      774.48      806.33     32.71 o 
  -6   6  13      138.26      134.73     30.35 o 
  -4   6  13     1205.65     1277.96     43.71 o 
  -2   6  13     1868.10     1946.94     78.16 o 
   0   6  13      118.17      196.40     56.45 o 
   2   6  13     1498.92     1581.94     84.69 o 
   4   6  13       50.10       94.93     63.73 o 
   6   6  13        0.74       58.29     69.06 o 
   8   6  13       11.50      -10.31     68.45 o 
  10   6  13      265.02      283.66     73.92 o 
  12   6  13      188.28      224.88     77.83 o 
 -27   7  13      301.65      372.29     91.65 o 
 -25   7  13      364.51      415.67     74.78 o 
 -23   7  13      298.00      403.98     52.69 o 
 -21   7  13     3031.38     3113.87     68.19 o 
 -19   7  13        0.23       -3.03     38.00 o 
 -17   7  13       22.15       43.58     39.22 o 
 -15   7  13        5.20       24.29     38.50 o 
 -13   7  13     2068.65     1765.41     56.52 o 
 -11   7  13        0.82      -13.01     34.63 o 
  -9   7  13       78.30       59.34     26.14 o 
  -7   7  13      231.51      217.10     36.84 o 
  -5   7  13     1139.76     1129.46     73.10 o 
  -3   7  13        7.31       19.27     49.76 o 
  -1   7  13       87.92      117.06     56.29 o 
   1   7  13      218.93      293.84     62.44 o 
   3   7  13        2.74       -2.92     62.36 o 
   5   7  13       34.47       31.54     62.11 o 
   7   7  13      321.00      256.79     72.21 o 
   9   7  13      159.24      135.27     71.50 o 
  11   7  13        1.03      -47.53     74.72 o 
 -26   8  13      313.25      501.76     85.80 o 
 -24   8  13      290.67      202.66     51.77 o 
 -22   8  13       37.58       33.28     47.04 o 
 -20   8  13      568.20      464.92     49.44 o 
 -18   8  13       11.90       16.54     41.79 o 
 -16   8  13      128.29      160.08     41.92 o 
 -14   8  13     1035.27      854.93     49.08 o 
 -12   8  13     1136.34     1267.89     81.75 o 
 -10   8  13     7790.93     7640.35    145.96 o 
  -8   8  13     2098.00     1769.19     89.66 o 
  -6   8  13     1203.67     1200.53     95.22 o 
  -4   8  13     1030.49     1176.64     60.23 o 
  -2   8  13      503.90      518.25     40.15 o 
   0   8  13       79.01      152.14     61.60 o 
   2   8  13      305.64      226.83     63.21 o 
   4   8  13      145.80      176.10     65.30 o 
   6   8  13      488.80      508.94     72.67 o 
   8   8  13       17.25       55.65     68.46 o 
  10   8  13        8.58      -65.52     65.52 o 
 -25   9  13      447.95      547.51     87.35 o 
 -23   9  13       82.04       87.41     54.50 o 
 -21   9  13      625.89      598.91     57.42 o 
 -19   9  13      118.24       96.40     45.05 o 
 -17   9  13      665.90      645.37     52.01 o 
 -15   9  13      106.76      181.60     71.47 o 
 -13   9  13     2509.58     2514.35     99.05 o 
 -11   9  13        2.08        3.77     62.25 o 
  -9   9  13     3731.49     4269.17    122.14 o 
  -7   9  13     1014.57     1402.49     93.01 o 
  -5   9  13      177.13      316.50     50.08 o 
  -3   9  13       20.95        5.02     50.31 o 
  -1   9  13       97.33       73.56     48.48 o 
   1   9  13      429.42      357.67     39.97 o 
   3   9  13      161.24      132.76     36.94 o 
   5   9  13       35.54       10.23     45.64 o 
   7   9  13      159.26      152.88     72.35 o 
   9   9  13        9.58      -17.17     70.06 o 
 -22  10  13        5.16      -55.86     68.00 o 
 -20  10  13       56.42       70.68     79.54 o 
 -18  10  13       12.77       46.04     72.79 o 
 -16  10  13       47.78       19.78     64.60 o 
 -14  10  13      443.37      358.44     73.77 o 
 -12  10  13       32.58      -15.85     62.41 o 
 -10  10  13       77.55        6.26     75.22 o 
  -8  10  13       23.05       60.12     67.68 o 
  -6  10  13      793.05      632.90     82.48 o 
  -4  10  13       32.52       -2.41     46.17 o 
  -2  10  13      112.93       78.11     56.36 o 
   0  10  13       88.37       84.22     48.13 o 
   2  10  13       10.49       33.53     49.77 o 
   4  10  13       13.86      -43.41     51.54 o 
   6  10  13       23.21        8.24     58.62 o 
 -21  11  13       41.62       50.06     81.33 o 
 -19  11  13      305.98      316.58     85.46 o 
 -17  11  13      716.29      652.68     89.05 o 
 -15  11  13       22.41       22.30     78.50 o 
 -13  11  13      598.67      559.69     88.11 o 
 -11  11  13      139.64      128.29     74.19 o 
  -9  11  13     1225.98     1216.95     89.20 o 
  -7  11  13      102.14       52.69     71.66 o 
  -5  11  13       17.11       34.34     76.72 o 
  -3  11  13        1.17        6.87     47.61 o 
  -1  11  13      109.46       72.96     52.34 o 
   1  11  13      479.79      429.26     60.43 o 
   3  11  13      436.28      408.88     55.38 o 
 -18  12  13      290.79      248.49     86.26 o 
 -16  12  13       24.33       34.89     85.83 o 
 -14  12  13      253.67      386.24     78.82 o 
 -12  12  13       59.27       78.13     75.87 o 
 -10  12  13        4.77       40.93     77.03 o 
  -8  12  13      999.75     1228.82     98.35 o 
  -6  12  13      979.44     1236.60     99.20 o 
  -4  12  13       73.91      118.18     82.07 o 
  -2  12  13      183.03      266.05    109.65 o 
   0  12  13      175.13       72.99     55.86 o 
   2  12  13       30.55       99.41     54.69 o 
 -11  13  13       18.01      -35.60     71.76 o 
  -9  13  13      241.25      419.44     93.80 o 
  -7  13  13        5.77       72.92     82.07 o 
  -5  13  13        0.02       75.69     83.51 o 
  -3  13  13        3.00       11.10     82.43 o 
 -32   0  14      245.34      294.35     86.39 o 
 -30   0  14        0.01       -4.92     63.68 o 
 -28   0  14       26.83       31.04     69.24 o 
 -26   0  14     1044.43     1214.27     77.14 o 
 -24   0  14     1963.91     2213.11     91.61 o 
 -22   0  14     5066.06     4374.13    113.06 o 
 -20   0  14     5105.33     5070.33    116.41 o 
 -18   0  14     7380.56     6882.39    126.18 o 
 -16   0  14    15942.99    15814.41    179.97 o 
 -14   0  14      343.66      221.53     46.93 o 
 -12   0  14     7774.75     7779.82    124.48 o 
 -10   0  14    14447.21    14489.58    161.95 o 
  -8   0  14        4.29      -28.98     43.39 o 
  -6   0  14     4500.67     5607.29    107.29 o 
  -4   0  14      812.17      676.83     54.98 o 
  -2   0  14      290.88      378.76     52.91 o 
   0   0  14     7715.96     7091.13    130.35 o 
   2   0  14     3356.77     3694.95    103.57 o 
   4   0  14      155.29       77.30     54.56 o 
   6   0  14        0.59      -31.52     57.28 o 
   8   0  14        0.05      -15.33     68.16 o 
  10   0  14     2284.48     2366.03    109.56 o 
  12   0  14      430.53      399.66     72.10 o 
  14   0  14       17.22       28.10     76.07 o 
 -31   1  14        9.19      -31.05     42.94 o 
 -29   1  14      406.76      399.42     44.92 o 
 -27   1  14      169.99      122.13     35.66 o 
 -25   1  14      103.16      162.13     33.96 o 
 -23   1  14      196.94      131.27     31.28 o 
 -21   1  14      899.54      789.96     38.07 o 
 -19   1  14      345.65      337.08     38.79 o 
 -17   1  14      140.08       91.58     36.26 o 
 -15   1  14      283.46      327.72     35.71 o 
 -13   1  14      149.19      181.72     33.84 o 
 -11   1  14       44.74       41.77     22.46 o 
  -9   1  14      715.80      766.21     25.12 o 
  -7   1  14      651.92      858.92     25.00 o 
  -5   1  14     1677.66     1651.12     31.10 o 
  -3   1  14       92.16       75.97     32.31 o 
  -1   1  14      114.21       72.67     58.90 o 
   1   1  14       51.41       52.44     37.90 o 
   3   1  14      871.65     1008.92     72.36 o 
   5   1  14     1066.49     1013.81     54.65 o 
   7   1  14       34.91       77.82     42.66 o 
   9   1  14        1.98       39.03     49.62 o 
  11   1  14      431.90      392.27     54.65 o 
  13   1  14       58.01       12.88     49.58 o 
 -30   2  14       10.89      -15.16     40.64 o 
 -28   2  14      286.88      297.36     40.18 o 
 -26   2  14       18.96       46.12     34.10 o 
 -24   2  14      572.08      556.35     38.68 o 
 -22   2  14       18.76       -0.57     30.14 o 
 -20   2  14        0.17      -16.07     29.66 o 
 -18   2  14       23.44       48.95     28.49 o 
 -16   2  14     1108.01     1192.87     60.05 o 
 -14   2  14     2002.09     1810.82     51.31 o 
 -12   2  14      777.26      786.29     30.75 o 
 -10   2  14     2760.70     2441.08     41.65 o 
  -8   2  14     3357.64     3392.51     44.46 o 
  -6   2  14      449.11      371.17     20.21 o 
  -4   2  14     2479.48     2597.97     43.31 o 
  -2   2  14     1990.51     2117.57     42.28 o 
   0   2  14     3077.24     3199.39    185.44 o 
   2   2  14     1629.49     1607.96     56.10 o 
   4   2  14       10.05       22.61     41.37 o 
   6   2  14     1016.07      976.65     52.53 o 
   8   2  14     1239.37     1218.65     59.76 o 
  10   2  14        0.12       -4.26     44.74 o 
  12   2  14      208.92      212.35     48.29 o 
  14   2  14       20.11       44.94     74.46 o 
 -31   3  14        0.78       38.68     55.74 o 
 -29   3  14      370.65      418.79     56.69 o 
 -27   3  14        4.79        2.05     36.17 o 
 -25   3  14      706.50      773.52     42.17 o 
 -23   3  14     1485.99     1483.81     49.98 o 
 -21   3  14      234.88      192.16     31.54 o 
 -19   3  14     6666.74     6956.99     74.85 o 
 -17   3  14     1398.75     1364.13     42.96 o 
 -15   3  14     2069.05     1965.94     34.37 o 
 -13   3  14      622.69      590.31     20.34 o 
 -11   3  14       76.20       66.26     22.55 o 
  -9   3  14    11870.25    12523.05     98.45 o 
  -7   3  14     5590.20     5578.69     47.30 o 
  -5   3  14     1625.45     1418.21     39.86 o 
  -3   3  14       45.37       36.27     30.59 o 
  -1   3  14      337.24      372.28     62.49 o 
   1   3  14      847.06      686.37     47.75 o 
   3   3  14     2450.24     2271.96     63.01 o 
   5   3  14      152.40      128.15     42.43 o 
   7   3  14        3.50       46.32     41.44 o 
   9   3  14      659.11      549.83     82.66 o 
  11   3  14      436.94      268.21     78.59 o 
  13   3  14      102.39       15.07     74.72 o 
 -30   4  14        4.71       16.10     55.61 o 
 -28   4  14        7.55       44.37     53.08 o 
 -26   4  14      241.89      181.89     50.21 o 
 -24   4  14        6.08       26.15     38.98 o 
 -22   4  14        5.50       -8.01     29.37 o 
 -20   4  14      961.35      976.54     53.09 o 
 -18   4  14     3022.63     3012.85     45.14 o 
 -16   4  14      222.14      276.20     25.12 o 
 -14   4  14      436.05      337.18     29.72 o 
 -12   4  14     1491.59     1538.26     46.16 o 
 -10   4  14     3727.23     3389.98     61.97 o 
  -8   4  14      283.28      179.46     41.40 o 
  -6   4  14     3481.26     3624.43     64.53 o 
  -4   4  14      131.59      137.79     31.16 o 
  -2   4  14      261.74      160.54     33.14 o 
   0   4  14      218.59      160.99     36.01 o 
   2   4  14     2843.11     2563.94     64.04 o 
   4   4  14      620.42      514.20     46.96 o 
   6   4  14     2820.03     2793.88    111.46 o 
   8   4  14      220.41      308.17     77.56 o 
  10   4  14      155.32      147.41     68.88 o 
  12   4  14      281.57      263.82     78.18 o 
 -29   5  14      648.29      613.64     65.44 o 
 -27   5  14      135.08      153.50     52.36 o 
 -25   5  14       56.16       64.74     44.51 o 
 -23   5  14      328.01      376.82     50.75 o 
 -21   5  14      182.32      182.24     40.04 o 
 -19   5  14       32.09       60.63     26.07 o 
 -17   5  14      636.61      654.37     35.13 o 
 -15   5  14     5113.71     4860.34     71.67 o 
 -13   5  14     3062.10     3124.49     50.91 o 
 -11   5  14     2035.29     2029.26     43.56 o 
  -9   5  14      392.76      424.69     34.38 o 
  -7   5  14       19.06       22.08     28.90 o 
  -5   5  14     1444.17     1406.87     46.19 o 
  -3   5  14      100.43       91.70     31.20 o 
  -1   5  14      597.90      575.20     39.51 o 
   1   5  14     1272.82     1256.54     77.83 o 
   3   5  14       90.49      111.32     63.72 o 
   5   5  14      358.34      444.30     74.24 o 
   7   5  14      252.85      315.54     71.62 o 
   9   5  14       76.67        3.29     71.17 o 
  11   5  14      187.14      255.00     82.40 o 
 -28   6  14      130.20      145.40     56.61 o 
 -26   6  14      801.35      810.47     57.24 o 
 -24   6  14       78.42       15.33     45.34 o 
 -22   6  14      930.34      956.86     52.12 o 
 -20   6  14       44.84       45.87     30.17 o 
 -18   6  14     4778.68     4533.95     79.99 o 
 -16   6  14     4853.54     4430.70     79.16 o 
 -14   6  14      258.16      220.41     30.39 o 
 -12   6  14      268.39      314.22     50.69 o 
 -10   6  14       43.27       19.18     25.54 o 
  -8   6  14      747.88      757.06     38.09 o 
  -6   6  14     1445.63     1360.29     86.41 o 
  -4   6  14       42.23       65.37     37.06 o 
  -2   6  14     1100.71     1086.43     70.85 o 
   0   6  14     1048.00     1130.09     74.51 o 
   2   6  14       45.74      112.89     63.83 o 
   4   6  14      413.41      378.35     68.91 o 
   6   6  14       26.01      -19.13     60.37 o 
   8   6  14       19.30       36.39     63.44 o 
  10   6  14       25.05       22.50     64.01 o 
  12   6  14      178.65      137.95     85.79 o 
 -27   7  14      238.65      199.16     59.14 o 
 -25   7  14      225.54      349.17     51.44 o 
 -23   7  14     1391.76     1460.26     66.20 o 
 -21   7  14      118.10      155.04     45.95 o 
 -19   7  14      299.17      265.39     41.96 o 
 -17   7  14      309.94      341.95     43.84 o 
 -15   7  14      383.24      344.93     42.49 o 
 -13   7  14     1254.86     1374.45     67.36 o 
 -11   7  14      203.58      155.45     38.38 o 
  -9   7  14      571.13      615.98     34.37 o 
  -7   7  14      395.22      357.41     41.57 o 
  -5   7  14     1920.40     1988.64    107.60 o 
  -3   7  14       92.92       58.51     54.13 o 
  -1   7  14       74.61       60.01     55.94 o 
   1   7  14       25.77       53.37     55.33 o 
   3   7  14      477.26      535.21     75.13 o 
   5   7  14        0.29      -31.62     65.46 o 
   7   7  14       85.07      191.82     73.63 o 
   9   7  14       81.71       39.91     63.37 o 
  11   7  14        0.20      -82.16     82.16 o 
 -26   8  14      306.00      288.65     81.71 o 
 -24   8  14      212.00      193.03     68.02 o 
 -22   8  14      839.07      743.07     54.42 o 
 -20   8  14        1.71       31.03     46.45 o 
 -18   8  14      496.15      539.49     52.16 o 
 -16   8  14     1161.55     1310.02     57.79 o 
 -14   8  14     2329.19     2147.76     93.68 o 
 -12   8  14       19.13       50.35     66.43 o 
 -10   8  14     2209.49     2013.92     92.32 o 
  -8   8  14      371.18      330.64     71.04 o 
  -6   8  14      298.74      339.61     75.23 o 
  -4   8  14       98.05      103.70     43.77 o 
  -2   8  14      818.06      739.95     51.42 o 
   0   8  14       56.33       99.00     57.13 o 
   2   8  14       89.04       55.46     63.18 o 
   4   8  14        2.77       47.13     57.86 o 
   6   8  14      140.79       32.73     60.87 o 
   8   8  14       64.93       53.83     72.06 o 
 -25   9  14      512.17      422.50     78.37 o 
 -23   9  14      132.92      220.93     54.11 o 
 -21   9  14      210.91      221.11     65.64 o 
 -19   9  14      752.77      798.40     55.26 o 
 -17   9  14       42.02       39.71     66.71 o 
 -15   9  14      425.17      539.08     72.92 o 
 -13   9  14      123.99      140.17     72.21 o 
 -11   9  14     1067.07      925.37     87.29 o 
  -9   9  14       34.54       52.73     64.54 o 
  -7   9  14     2575.03     2441.16    109.80 o 
  -5   9  14      624.16      529.07     56.70 o 
  -3   9  14      731.74      686.89     59.15 o 
  -1   9  14       63.17       16.27     42.53 o 
   1   9  14        3.81       -1.05     46.14 o 
   3   9  14      154.88      164.56     47.90 o 
   5   9  14      159.73      256.92     67.07 o 
   7   9  14       39.53       26.00     66.68 o 
 -22  10  14       94.00        9.55     81.24 o 
 -20  10  14      223.56      316.78     73.92 o 
 -18  10  14       10.09       62.43     74.00 o 
 -16  10  14      499.96      654.82     89.63 o 
 -14  10  14      504.68      634.73     85.95 o 
 -12  10  14      420.95      354.82     75.83 o 
 -10  10  14        3.54       -1.99     75.17 o 
  -8  10  14      130.19      243.00     74.41 o 
  -6  10  14      293.60      420.06     77.42 o 
  -4  10  14     1840.86     2086.39     75.94 o 
  -2  10  14      209.93      253.78     49.50 o 
   0  10  14      403.16      363.65     76.81 o 
   2  10  14      384.77      382.88     77.04 o 
   4  10  14        1.60       21.74     70.18 o 
   6  10  14       12.17       -1.92     70.91 o 
 -21  11  14      121.84      150.67     69.66 o 
 -19  11  14      136.96      164.06     77.84 o 
 -17  11  14       23.12      -28.50     67.93 o 
 -15  11  14      174.16      262.80     76.90 o 
 -13  11  14      217.06      293.32     85.88 o 
 -11  11  14      157.87      180.99     75.40 o 
  -9  11  14      126.86       71.55     72.69 o 
  -7  11  14       28.11       33.21     75.21 o 
  -5  11  14       28.64       51.46     84.40 o 
  -3  11  14      364.19      390.02     67.33 o 
  -1  11  14        6.69       36.67     50.97 o 
   1  11  14       25.94        6.49     57.62 o 
   3  11  14        5.50      -47.96     69.22 o 
 -16  12  14        3.91      -61.33     87.67 o 
 -14  12  14       68.05       50.79     70.44 o 
 -12  12  14      137.37      113.48     77.87 o 
 -10  12  14      218.39      349.73     82.79 o 
  -8  12  14       59.91      189.71     72.40 o 
  -6  12  14      285.45      364.33     94.92 o 
  -4  12  14      195.44      212.27     77.60 o 
  -2  12  14       19.88       -8.85     50.06 o 
   0  12  14        2.52       15.85     52.77 o 
  -9  13  14        7.30       83.97     91.04 o 
 -31   1  15      405.73      377.70     48.05 o 
 -29   1  15      858.47      876.13     50.86 o 
 -27   1  15      702.83      825.19     45.72 o 
 -25   1  15      150.86       90.99     32.35 o 
 -23   1  15      713.50      850.40     39.64 o 
 -21   1  15        5.67      -20.81     35.97 o 
 -19   1  15        8.66       -3.94     34.45 o 
 -17   1  15     8122.06     8396.63    100.45 o 
 -15   1  15      180.67      125.08     35.58 o 
 -13   1  15     5794.12     5538.19    117.29 o 
 -11   1  15     7661.46     7717.81     89.95 o 
  -9   1  15     1858.05     1967.37     54.05 o 
  -7   1  15     7559.52     7185.64     88.09 o 
  -5   1  15     2310.79     2128.08     75.34 o 
  -3   1  15      883.29      736.70     43.62 o 
  -1   1  15     1043.25     1159.22     57.21 o 
   1   1  15      721.98      731.86     49.65 o 
   3   1  15     2347.99     2155.93     66.67 o 
   5   1  15      740.18      768.09     54.40 o 
   7   1  15      267.63      431.31     53.45 o 
   9   1  15       16.17       90.74     51.35 o 
  11   1  15       18.42       48.05     50.00 o 
  13   1  15       31.08       68.39     55.47 o 
 -30   2  15      124.73      145.67     41.64 o 
 -28   2  15       10.15       31.61     39.85 o 
 -26   2  15      101.22       83.51     34.86 o 
 -24   2  15      594.83      574.83     38.93 o 
 -22   2  15       76.36       49.00     30.23 o 
 -20   2  15      485.85      488.57     33.41 o 
 -18   2  15     4923.11     4827.72    124.53 o 
 -16   2  15       21.02       24.42     26.35 o 
 -14   2  15     6691.90     6534.01     86.66 o 
 -12   2  15        2.21        0.55     32.72 o 
 -10   2  15     7645.89     7723.01    125.17 o 
  -8   2  15      223.62      196.72     20.27 o 
  -6   2  15     2058.24     1972.69     55.70 o 
  -4   2  15       23.89       20.74     34.73 o 
  -2   2  15     1962.61     1958.72     59.00 o 
   0   2  15       53.46       52.49     39.07 o 
   2   2  15      677.10      757.35     50.67 o 
   4   2  15       41.97       43.44     41.03 o 
   6   2  15        4.72       50.86     44.68 o 
   8   2  15      157.05      134.36     46.83 o 
  10   2  15      181.25      240.84     51.70 o 
  12   2  15        2.84       34.98     47.36 o 
 -31   3  15      830.75      880.23     71.26 o 
 -29   3  15       54.11       20.77     52.52 o 
 -27   3  15      241.75      250.11     38.27 o 
 -25   3  15       93.54      123.65     35.00 o 
 -23   3  15      340.83      282.03     33.50 o 
 -21   3  15      448.41      353.61     33.89 o 
 -19   3  15     4368.93     4208.94     71.75 o 
 -17   3  15     4938.96     4936.68     66.28 o 
 -15   3  15      825.96      802.91     43.67 o 
 -13   3  15     1208.57     1211.28     46.83 o 
 -11   3  15      430.56      414.72     26.43 o 
  -9   3  15     1708.95     1586.14     50.33 o 
  -7   3  15       66.16       75.76     20.75 o 
  -5   3  15      231.49      203.73     36.57 o 
  -3   3  15     1003.22      989.04     46.91 o 
  -1   3  15      818.48      852.79     48.50 o 
   1   3  15      932.22      993.41     51.73 o 
   3   3  15      404.13      401.95     45.07 o 
   5   3  15     2854.25     2622.91    107.41 o 
   7   3  15      652.87      714.55     53.42 o 
   9   3  15        0.52       95.82     76.75 o 
  11   3  15      256.47      364.89     84.14 o 
 -30   4  15       17.20       70.78     59.35 o 
 -28   4  15        1.65        5.14     47.04 o 
 -26   4  15      310.08      290.74     51.69 o 
 -24   4  15        4.17      -16.03     29.32 o 
 -22   4  15     1269.65     1393.03     57.62 o 
 -20   4  15       28.09       -1.47     28.08 o 
 -18   4  15      802.90      704.38     30.74 o 
 -16   4  15     7737.47     7645.10    139.71 o 
 -14   4  15     1628.80     1454.95     40.92 o 
 -12   4  15     2257.37     2195.05     85.78 o 
 -10   4  15     1776.52     1568.18     49.89 o 
  -8   4  15      188.66      247.74     35.55 o 
  -6   4  15     1412.47     1487.87     49.91 o 
  -4   4  15      222.52      218.57     35.45 o 
  -2   4  15      247.16      278.02     37.17 o 
   0   4  15     1127.14     1007.23     74.96 o 
   2   4  15       18.23       22.64     39.14 o 
   4   4  15       56.41       97.52     43.67 o 
   6   4  15      445.88      478.67     79.88 o 
   8   4  15       79.67      123.20     75.08 o 
  10   4  15       51.89       93.82     71.73 o 
  12   4  15        1.25      -59.35     73.15 o 
 -29   5  15       14.46       33.61     56.55 o 
 -27   5  15      346.56      323.82     64.49 o 
 -25   5  15        2.16      -23.91     47.54 o 
 -23   5  15      608.75      599.45     48.22 o 
 -21   5  15       84.44      100.40     36.57 o 
 -19   5  15     6152.29     5846.64     71.17 o 
 -17   5  15       23.17        7.30     28.92 o 
 -15   5  15     1168.85     1150.52     54.22 o 
 -13   5  15      868.78      852.75     36.21 o 
 -11   5  15       41.38        5.99     27.42 o 
  -9   5  15     2232.15     2053.03     54.40 o 
  -7   5  15       26.07        9.10     33.00 o 
  -5   5  15     1822.07     1542.05     50.16 o 
  -3   5  15       52.15       30.85     33.92 o 
  -1   5  15      311.43      350.76     40.83 o 
   1   5  15      369.34      335.11     67.41 o 
   3   5  15      154.54      260.49     70.58 o 
   5   5  15      207.30      168.95     67.90 o 
   7   5  15      166.69      131.09     67.81 o 
   9   5  15       27.04       40.72     73.76 o 
  11   5  15        0.43       13.75     76.34 o 
 -28   6  15      106.50       90.04     52.75 o 
 -26   6  15      777.82      948.74     79.49 o 
 -24   6  15      669.55      691.88     94.74 o 
 -22   6  15      242.89      238.62     68.70 o 
 -20   6  15       10.53       -2.33     36.68 o 
 -18   6  15     1490.36     1359.16     78.36 o 
 -16   6  15     1904.36     1923.09     60.00 o 
 -14   6  15        7.10        4.07     31.33 o 
 -12   6  15        0.15        1.00     29.77 o 
 -10   6  15      131.74      146.79     30.91 o 
  -8   6  15      448.87      450.38     39.57 o 
  -6   6  15     1081.57     1249.85     57.18 o 
  -4   6  15      152.19      149.60     53.36 o 
  -2   6  15       38.33       39.69     50.36 o 
   0   6  15      122.74      166.68     56.33 o 
   2   6  15       35.50      -30.63     65.84 o 
   4   6  15      356.21      255.75     67.52 o 
   6   6  15       91.21       97.03     62.29 o 
   8   6  15      164.93      126.67     65.73 o 
  10   6  15        0.41       23.85     70.21 o 
 -27   7  15      306.60      277.22     59.66 o 
 -25   7  15       64.59      107.41     71.03 o 
 -23   7  15      454.49      616.65     80.36 o 
 -21   7  15      389.25      335.13     63.55 o 
 -19   7  15      574.26      486.28     45.94 o 
 -17   7  15      571.18      552.62     48.30 o 
 -15   7  15        0.68        0.04     40.20 o 
 -13   7  15     4690.68     4624.74    248.54 o 
 -11   7  15     1408.78     1457.11     54.02 o 
  -9   7  15     1146.38     1406.62     56.16 o 
  -7   7  15     2716.11     2882.75     71.54 o 
  -5   7  15      481.57      426.49     59.45 o 
  -3   7  15      894.16      992.83     69.87 o 
  -1   7  15      766.23      777.03     70.57 o 
   1   7  15     2210.33     2095.36     93.70 o 
   3   7  15      639.50      634.62     77.32 o 
   5   7  15      159.91      125.85     70.67 o 
   7   7  15        5.14       -6.21     66.46 o 
   9   7  15        4.05       22.19     71.37 o 
 -26   8  15      245.67      276.48     86.91 o 
 -24   8  15      204.88      212.65     68.01 o 
 -22   8  15      107.29      141.39     44.44 o 
 -20   8  15      482.77      539.09     52.44 o 
 -18   8  15        2.73      -15.10     42.96 o 
 -16   8  15      105.42      146.21     41.72 o 
 -14   8  15     1813.02     1634.95    102.41 o 
 -12   8  15     1869.92     1719.30     89.58 o 
 -10   8  15        6.65       14.49     63.85 o 
  -8   8  15     1146.84     1154.23     91.69 o 
  -6   8  15        0.80      -13.66     41.63 o 
  -4   8  15      265.30      311.95     48.58 o 
  -2   8  15      809.45      691.00     66.83 o 
   0   8  15      525.73      401.65     63.83 o 
   2   8  15       94.59       41.99     59.68 o 
   4   8  15      645.65      727.86     76.44 o 
   6   8  15       67.69       80.63     73.21 o 
   8   8  15       28.51      102.93     70.05 o 
 -25   9  15      317.69      425.67     76.65 o 
 -23   9  15      147.40      149.93     49.08 o 
 -21   9  15      338.80      409.51     51.51 o 
 -19   9  15       32.26       39.39     46.90 o 
 -17   9  15       30.83        3.90     63.79 o 
 -15   9  15      574.77      540.78     78.74 o 
 -13   9  15        1.14       15.92     70.30 o 
 -11   9  15       17.60       -1.37     74.93 o 
  -9   9  15      341.44      292.37     71.27 o 
  -7   9  15       33.62       84.15     77.18 o 
  -5   9  15      167.75      140.87     72.00 o 
  -3   9  15      323.72      381.37     86.31 o 
  -1   9  15       12.22       17.26     45.76 o 
   1   9  15        5.42      -15.01     48.67 o 
   3   9  15      115.46       44.66     57.88 o 
   5   9  15      261.23      308.97     79.50 o 
 -22  10  15       27.99      -21.61     73.30 o 
 -20  10  15       49.21       14.74     77.11 o 
 -18  10  15       57.05      102.55     75.47 o 
 -16  10  15      946.81      916.95     92.58 o 
 -14  10  15      197.09      175.26     77.86 o 
 -12  10  15       25.23      -14.39     74.56 o 
 -10  10  15      680.88      723.97     91.09 o 
  -8  10  15     2813.03     2720.16    118.15 o 
  -6  10  15     1458.86     1803.53    110.20 o 
  -4  10  15       50.96      100.74     79.08 o 
  -2  10  15       67.79      139.27     83.42 o 
   0  10  15       54.72       12.06     78.17 o 
   2  10  15      179.26      276.06     73.50 o 
   4  10  15       28.90       35.65     88.43 o 
 -19  11  15       43.37      -50.73     84.46 o 
 -17  11  15       78.27       55.03     78.15 o 
 -15  11  15        5.92        4.44     69.85 o 
 -13  11  15       10.20      -22.92     80.42 o 
 -11  11  15      166.62      178.06     81.83 o 
  -9  11  15      149.01      329.09     88.46 o 
  -7  11  15      215.40      207.53     92.56 o 
  -5  11  15      553.22      750.82     86.07 o 
  -3  11  15       32.78       -8.99     53.03 o 
  -1  11  15       62.53      141.58     76.01 o 
   1  11  15      137.64      116.10     73.27 o 
 -16  12  15      221.01      259.43     94.52 o 
 -14  12  15       74.28       70.51     74.41 o 
 -12  12  15        3.64       86.49     69.70 o 
 -10  12  15      125.59      275.72     74.35 o 
  -8  12  15        0.12      -37.73     87.21 o 
  -6  12  15        0.17        0.23     78.89 o 
  -4  12  15       48.45       60.98     86.82 o 
  -2  12  15       17.66      -19.37     49.97 o 
 -32   0  16       12.91        9.64     81.23 o 
 -30   0  16       96.13      133.43     62.80 o 
 -28   0  16      287.16      283.99     78.02 o 
 -26   0  16      348.06      285.94     61.02 o 
 -24   0  16      223.56      197.35     55.43 o 
 -22   0  16      907.42      786.25     67.73 o 
 -20   0  16      417.02      375.21     58.91 o 
 -18   0  16      590.60      414.14     67.26 o 
 -16   0  16     6995.34     6736.16    133.07 o 
 -14   0  16     4592.87     4518.91    110.66 o 
 -12   0  16     3161.21     3248.45     95.37 o 
 -10   0  16     5462.57     5112.41    112.91 o 
  -8   0  16    28671.12    28102.68    244.84 o 
  -6   0  16     3506.71     3322.26     98.70 o 
  -4   0  16     8310.42     8001.48    142.86 o 
  -2   0  16     2099.16     2079.06     88.92 o 
   0   0  16      123.54       40.07     62.21 o 
   2   0  16     8139.11     8683.03    160.90 o 
   4   0  16       88.56      149.67     64.23 o 
   6   0  16      150.63      117.77     67.94 o 
   8   0  16      941.17      912.16     88.03 o 
  10   0  16       66.03       88.47     76.56 o 
  12   0  16       32.11      -17.37     73.00 o 
 -31   1  16      847.01      824.74     65.69 o 
 -29   1  16     2616.13     2477.58     80.25 o 
 -27   1  16     1284.41     1288.82     81.17 o 
 -25   1  16     1030.02     1201.46     64.30 o 
 -23   1  16       29.19       25.79     39.70 o 
 -21   1  16     4663.98     4310.25     81.64 o 
 -19   1  16     1998.15     1837.99     59.82 o 
 -17   1  16     1307.87     1191.24     94.46 o 
 -15   1  16      128.92      145.57     43.00 o 
 -13   1  16     1086.93     1076.30     49.30 o 
 -11   1  16      531.47      527.85     43.23 o 
  -9   1  16     5597.29     6147.36     86.53 o 
  -7   1  16       68.87       84.42     37.47 o 
  -5   1  16      724.23      712.34     50.29 o 
  -3   1  16       10.95       -9.44     39.31 o 
  -1   1  16      111.48       62.56     39.51 o 
   1   1  16      168.55      161.46     45.41 o 
   3   1  16       41.27       72.06     47.15 o 
   5   1  16      464.04      564.65     51.00 o 
   7   1  16        0.23       40.43     46.46 o 
   9   1  16        3.17       49.04     48.15 o 
  11   1  16      114.42       76.39     50.79 o 
 -30   2  16        1.66       12.64     42.12 o 
 -28   2  16       52.61       33.52     39.97 o 
 -26   2  16       91.95      105.12     38.41 o 
 -24   2  16       32.28       27.67     30.89 o 
 -22   2  16     1374.88     1618.49     47.02 o 
 -20   2  16      822.69      734.00     58.69 o 
 -18   2  16      802.00      779.60     82.16 o 
 -16   2  16     3975.30     4038.28     92.74 o 
 -14   2  16     1560.90     1497.70     54.75 o 
 -12   2  16      696.45      757.85     45.69 o 
 -10   2  16      284.97      180.30     35.84 o 
  -8   2  16      390.73      375.71     40.33 o 
  -6   2  16       31.46       63.21     35.18 o 
  -4   2  16      544.12      492.43     43.80 o 
  -2   2  16      940.36      830.81     49.75 o 
   0   2  16      823.70      692.54     49.77 o 
   2   2  16     1531.66     1515.68     60.71 o 
   4   2  16      221.81      310.62     45.02 o 
   6   2  16       39.41       79.27     56.45 o 
   8   2  16      227.67      328.60     54.95 o 
  10   2  16      256.63      391.70     57.54 o 
  12   2  16       54.94       56.10     74.76 o 
 -31   3  16       29.58       35.01     54.15 o 
 -29   3  16      213.44      223.18     53.39 o 
 -27   3  16        0.01      -10.75     34.22 o 
 -25   3  16      137.14      105.46     34.54 o 
 -23   3  16      324.01      279.43     34.32 o 
 -21   3  16      142.38       90.34     30.25 o 
 -19   3  16      416.90      439.85     34.41 o 
 -17   3  16     2330.83     2233.20     58.92 o 
 -15   3  16     1086.32     1096.34     38.76 o 
 -13   3  16      405.28      393.01     38.73 o 
 -11   3  16       18.00       20.55     33.23 o 
  -9   3  16      965.08     1047.60     47.15 o 
  -7   3  16      166.70      171.41     45.34 o 
  -5   3  16       92.77      111.27     36.05 o 
  -3   3  16       33.28      122.29     39.33 o 
  -1   3  16      938.95      840.09     50.15 o 
   1   3  16      105.46      113.58     42.43 o 
   3   3  16       87.87      114.54     44.49 o 
   5   3  16       32.22       72.27     44.44 o 
   7   3  16      125.78      158.50     48.54 o 
   9   3  16        8.23       63.72     79.91 o 
  11   3  16       60.16       14.75     71.80 o 
 -30   4  16     1223.90     1320.94     71.20 o 
 -28   4  16        5.69       -8.27     46.80 o 
 -26   4  16     1821.78     2038.58    157.10 o 
 -24   4  16      249.96      224.77     32.82 o 
 -22   4  16     1091.41     1178.69     43.11 o 
 -20   4  16        7.57      -24.86     37.67 o 
 -18   4  16      500.72      568.11     34.24 o 
 -16   4  16      483.75      537.52     35.69 o 
 -14   4  16     1585.75     1520.58     43.89 o 
 -12   4  16     1782.35     1596.38    114.92 o 
 -10   4  16      971.81      905.55     45.70 o 
  -8   4  16        1.08       21.49     34.74 o 
  -6   4  16      670.55      819.10     46.48 o 
  -4   4  16      105.99      103.66     36.27 o 
  -2   4  16     1212.47     1339.07     56.39 o 
   0   4  16        1.05       16.09     38.26 o 
   2   4  16       42.17       52.27     39.63 o 
   4   4  16      982.29     1032.99     80.18 o 
   6   4  16       44.91       70.45     76.59 o 
   8   4  16       27.76      122.16     74.51 o 
  10   4  16      230.62      244.62     74.69 o 
 -29   5  16      708.20      702.84    111.49 o 
 -27   5  16       12.32       -1.45     44.11 o 
 -25   5  16      373.34      411.95     53.41 o 
 -23   5  16        0.85       -1.54     40.37 o 
 -21   5  16      179.37      220.14     65.23 o 
 -19   5  16      139.47      164.61     31.03 o 
 -17   5  16     2091.22     1988.98     61.20 o 
 -15   5  16      568.33      605.12     36.13 o 
 -13   5  16      133.33      121.92     31.05 o 
 -11   5  16     1029.66      868.46     67.50 o 
  -9   5  16      539.20      462.28     41.96 o 
  -7   5  16     2557.64     2458.27     62.44 o 
  -5   5  16     4222.48     4471.50    152.73 o 
  -3   5  16      747.25      823.84     47.24 o 
  -1   5  16     1084.47     1329.85     54.43 o 
   1   5  16      835.94      933.66     74.54 o 
   3   5  16      781.58      888.76     83.27 o 
   5   5  16      113.87      172.87     69.02 o 
   7   5  16        1.18      -23.50     71.77 o 
   9   5  16        3.26       20.47     78.61 o 
 -28   6  16       46.03       17.08     54.39 o 
 -26   6  16      230.22      280.55     77.64 o 
 -24   6  16        0.03      -33.99     71.14 o 
 -22   6  16      225.91      140.27     66.07 o 
 -20   6  16        6.45        7.63     39.06 o 
 -18   6  16      127.19      108.93     38.48 o 
 -16   6  16      471.77      429.11     35.58 o 
 -14   6  16     2755.32     2588.93     78.54 o 
 -12   6  16     3944.97     3924.16     73.19 o 
 -10   6  16     3786.58     4074.74     63.17 o 
  -8   6  16     3924.50     4244.38    128.42 o 
  -6   6  16        0.02       52.36     35.97 o 
  -4   6  16      390.79      511.42     65.67 o 
  -2   6  16      171.19      156.45     62.58 o 
   0   6  16      107.73      185.97     63.14 o 
   2   6  16      330.74      297.16     70.42 o 
   4   6  16      111.71       94.47     62.90 o 
   6   6  16      346.70      210.90     71.11 o 
   8   6  16      387.29      359.21     77.55 o 
 -27   7  16      520.07      469.90     86.13 o 
 -25   7  16      261.20      316.65     78.66 o 
 -23   7  16       45.44       72.62     67.77 o 
 -21   7  16       46.29      -11.15     45.10 o 
 -19   7  16      168.64       90.74     42.85 o 
 -17   7  16        2.64      -35.91     38.71 o 
 -15   7  16      544.82      612.01     46.87 o 
 -13   7  16      186.72      212.89     46.56 o 
 -11   7  16      351.97      336.78     35.16 o 
  -9   7  16     1137.65     1120.00     97.21 o 
  -7   7  16      160.71      133.43     46.93 o 
  -5   7  16      173.28      165.18     61.86 o 
  -3   7  16       73.10       62.60     57.78 o 
  -1   7  16      565.31      595.53     68.66 o 
   1   7  16        6.69      -30.90     61.66 o 
   3   7  16       57.72       63.91     70.61 o 
   5   7  16      324.30      347.27     78.21 o 
   7   7  16      639.39      658.17     82.41 o 
 -26   8  16      114.05      168.90     83.10 o 
 -24   8  16      779.51      803.55     84.24 o 
 -22   8  16      293.66      335.45     52.20 o 
 -20   8  16      698.61      709.84     54.67 o 
 -18   8  16      186.54      268.18     50.35 o 
 -16   8  16     1506.08     1548.87     61.19 o 
 -14   8  16      428.67      386.42     67.90 o 
 -12   8  16      160.65       84.73     62.63 o 
 -10   8  16      519.89      504.87     78.46 o 
  -8   8  16       22.90        1.05     77.30 o 
  -6   8  16       13.98       -0.86     45.69 o 
  -4   8  16     1671.47     1548.83    159.00 o 
  -2   8  16       90.28       86.45     56.80 o 
   0   8  16      255.65      153.41     61.00 o 
   2   8  16      608.18      790.60     75.69 o 
   4   8  16       36.22       59.14     61.75 o 
   6   8  16        2.08       20.12     74.72 o 
 -23   9  16       77.03       69.53     50.92 o 
 -21   9  16       94.63       33.48     51.90 o 
 -19   9  16       91.22      128.94     65.48 o 
 -17   9  16       65.21      -11.95     70.77 o 
 -15   9  16        3.95       18.26     71.23 o 
 -13   9  16       34.68       34.32     73.90 o 
 -11   9  16      674.87      520.34     81.79 o 
  -9   9  16        3.05       11.81     75.11 o 
  -7   9  16       48.34       96.12     81.68 o 
  -5   9  16      195.97      191.76     89.99 o 
  -3   9  16      671.19      532.34     84.49 o 
  -1   9  16      344.25      335.18     52.01 o 
   1   9  16        0.29       31.53     51.21 o 
   3   9  16      108.81      104.50     65.44 o 
   5   9  16       10.50       -2.01     74.95 o 
 -22  10  16      107.40       88.19     77.44 o 
 -20  10  16       29.71       66.16     81.41 o 
 -18  10  16       91.18       -7.52     69.52 o 
 -16  10  16      363.97      379.96     79.69 o 
 -14  10  16       82.40       17.98     79.16 o 
 -12  10  16       13.61      -30.11     71.29 o 
 -10  10  16       19.23       10.08     79.67 o 
  -8  10  16       10.44      -24.81     85.56 o 
  -6  10  16       73.55       62.37     73.45 o 
  -4  10  16       63.44       57.42     86.18 o 
  -2  10  16       51.60      105.36     86.97 o 
   0  10  16        9.75        6.13     83.22 o 
   2  10  16       10.46        0.88     74.21 o 
 -19  11  16      110.56      144.91     87.82 o 
 -17  11  16       42.01       88.43     79.88 o 
 -15  11  16      291.35      445.84     82.23 o 
 -13  11  16      264.21      369.52     85.29 o 
 -11  11  16      130.82      223.01     86.51 o 
  -9  11  16       18.20       21.01     87.12 o 
  -7  11  16      584.05      785.22     91.93 o 
  -5  11  16      571.79      648.90    101.44 o 
  -3  11  16        0.11      -39.67     84.89 o 
  -1  11  16       65.60      124.11     82.72 o 
 -14  12  16       55.64       33.00     85.40 o 
 -12  12  16       19.53       51.82     79.72 o 
 -10  12  16        3.30      -11.04     89.07 o 
  -8  12  16      146.42      305.72     94.28 o 
  -6  12  16       15.68       60.51     95.62 o 
 -31   1  17      138.92      130.52     53.73 o 
 -29   1  17      375.40      258.00     54.20 o 
 -27   1  17      181.39      179.16     49.52 o 
 -25   1  17      924.61      791.24     52.31 o 
 -23   1  17        9.27       -5.88     38.67 o 
 -21   1  17      550.58      512.28     44.87 o 
 -19   1  17      257.52      213.13     42.01 o 
 -17   1  17     2613.29     2521.66    126.95 o 
 -15   1  17    16363.63    16426.54    141.11 o 
 -13   1  17     4071.43     3943.68     78.25 o 
 -11   1  17     6924.01     6466.52    284.97 o 
  -9   1  17     5062.99     4953.41     83.34 o 
  -7   1  17       17.20       13.78     39.31 o 
  -5   1  17     1343.89     1447.49     56.83 o 
  -3   1  17     3360.90     3192.12    113.61 o 
  -1   1  17        0.83      -32.74     42.25 o 
   1   1  17     1850.60     1987.18    199.93 o 
   3   1  17       78.64      165.02     47.66 o 
   5   1  17      209.18      269.32     46.84 o 
   7   1  17      507.94      690.75     62.15 o 
   9   1  17        7.09       12.05     50.52 o 
 -30   2  17      107.34       99.70     43.47 o 
 -28   2  17       56.89       19.06     40.70 o 
 -26   2  17      998.09      952.47     46.79 o 
 -24   2  17      196.35      225.26     41.47 o 
 -22   2  17      165.87      194.37     40.78 o 
 -20   2  17       51.92       37.55     37.14 o 
 -18   2  17      528.66      468.28     43.81 o 
 -16   2  17    12125.37    11708.64    191.51 o 
 -14   2  17     2656.16     2577.12     83.72 o 
 -12   2  17     1794.69     1682.02    106.54 o 
 -10   2  17     2600.10     2501.26     64.66 o 
  -8   2  17     1356.36     1317.41     53.41 o 
  -6   2  17       49.34       65.10     38.84 o 
  -4   2  17      922.23      923.34     51.72 o 
  -2   2  17      313.39      248.09     44.42 o 
   0   2  17      129.89      159.44     53.98 o 
   2   2  17      210.28      163.06     41.33 o 
   4   2  17      345.86      413.09     48.04 o 
   6   2  17      298.67      310.67     51.50 o 
   8   2  17      249.26      284.32     55.94 o 
  10   2  17      156.02      190.47     52.36 o 
 -31   3  17      257.23      265.80     64.08 o 
 -29   3  17      654.63      581.34     57.25 o 
 -27   3  17      896.84      869.57     46.26 o 
 -25   3  17     2833.19     2902.47     62.45 o 
 -23   3  17      320.68      351.50     36.12 o 
 -21   3  17     1566.04     1803.57     46.90 o 
 -19   3  17     3380.32     3065.31     71.04 o 
 -17   3  17     5192.78     4966.41     65.24 o 
 -15   3  17     1265.82     1204.23     53.31 o 
 -13   3  17     4666.48     4928.11     83.69 o 
 -11   3  17      876.61      836.72     49.13 o 
  -9   3  17      967.48      882.27     49.01 o 
  -7   3  17     1375.18     1351.68     55.19 o 
  -5   3  17     2273.16     2295.32     66.26 o 
  -3   3  17        0.02      -28.51     41.64 o 
  -1   3  17      468.63      469.73     47.78 o 
   1   3  17       10.19       13.89     41.53 o 
   3   3  17      140.61      168.24     47.00 o 
   5   3  17      128.49      144.12     44.77 o 
   7   3  17      547.69      503.74     91.12 o 
   9   3  17      230.66      302.80     77.79 o 
 -30   4  17      515.59      450.86     66.36 o 
 -28   4  17      261.53      193.41     52.81 o 
 -26   4  17      285.21      297.61     48.29 o 
 -24   4  17      159.73      140.00     34.74 o 
 -22   4  17       29.59       50.44     40.11 o 
 -20   4  17      256.26      178.29     37.51 o 
 -18   4  17      265.54      189.55     30.47 o 
 -16   4  17       15.96        3.95     30.55 o 
 -14   4  17     2661.29     2761.28     54.30 o 
 -12   4  17      657.35      572.81     45.74 o 
 -10   4  17     5256.89     4932.45     83.04 o 
  -8   4  17      499.51      529.48     44.12 o 
  -6   4  17      763.00      598.51     46.02 o 
  -4   4  17     2183.73     2035.03     62.81 o 
  -2   4  17      300.37      334.00     45.31 o 
   0   4  17      740.36      732.17     51.47 o 
   2   4  17       84.47      125.85     45.42 o 
   4   4  17      417.73      295.37     76.89 o 
   6   4  17        9.54       62.59     74.72 o 
   8   4  17        6.37       12.52     68.69 o 
 -29   5  17      404.07      584.17     65.60 o 
 -27   5  17       67.07       98.05     47.26 o 
 -25   5  17        2.96      -13.44     72.17 o 
 -23   5  17       84.62       34.78     56.44 o 
 -21   5  17       13.28       -1.89     38.81 o 
 -19   5  17       53.66       21.92     28.92 o 
 -17   5  17     2989.11     2860.23     55.75 o 
 -15   5  17     1979.31     2038.59     50.77 o 
 -13   5  17      280.06      359.08     36.41 o 
 -11   5  17     1549.45     1534.72     74.80 o 
  -9   5  17      646.23      595.56     47.05 o 
  -7   5  17       83.01       29.22     36.55 o 
  -5   5  17      146.41      121.33     40.75 o 
  -3   5  17        2.95      -11.27     39.46 o 
  -1   5  17      122.73      154.82     67.12 o 
   1   5  17       43.13       74.26     65.27 o 
   3   5  17      596.18      519.04     71.53 o 
   5   5  17      733.85      600.34     87.95 o 
   7   5  17      230.63      185.02     81.64 o 
 -28   6  17      207.24      187.31     80.32 o 
 -26   6  17       74.15       19.70     77.22 o 
 -24   6  17      753.63      678.88     88.71 o 
 -22   6  17       34.98        2.54     56.54 o 
 -20   6  17      793.45      801.68     49.15 o 
 -18   6  17       11.00      -18.21     37.54 o 
 -16   6  17      134.35      104.36     32.27 o 
 -14   6  17     1525.85     1453.49     46.28 o 
 -12   6  17     5351.88     5233.91     72.92 o 
 -10   6  17       35.26       23.52     35.14 o 
  -8   6  17      426.36      445.61     42.77 o 
  -6   6  17      249.83      319.80     41.03 o 
  -4   6  17       13.40       34.90     57.23 o 
  -2   6  17      901.58      901.47     72.67 o 
   0   6  17      471.44      658.83     76.67 o 
   2   6  17       15.70      -18.94     58.36 o 
   4   6  17      372.96      462.64     81.89 o 
   6   6  17      195.61      249.97     83.17 o 
   8   6  17       13.32        1.46     75.09 o 
 -27   7  17        1.54       17.62     71.19 o 
 -25   7  17       74.20      -13.87     77.23 o 
 -23   7  17        9.75        7.11     65.87 o 
 -21   7  17       87.76       26.54     43.42 o 
 -19   7  17       27.55       -7.92     52.07 o 
 -17   7  17       28.65      -29.63     39.75 o 
 -15   7  17      675.64      662.95     56.11 o 
 -13   7  17     1743.67     1794.02     87.65 o 
 -11   7  17     1553.07     1312.65     65.13 o 
  -9   7  17      866.06      866.29     57.92 o 
  -7   7  17      808.07      741.42     73.64 o 
  -5   7  17       39.00       -0.50     54.83 o 
  -3   7  17      491.76      501.89     67.73 o 
  -1   7  17      105.97       97.52     64.79 o 
   1   7  17        1.65        5.84     69.36 o 
   3   7  17       23.48       73.65     74.79 o 
   5   7  17      211.21      228.04     80.63 o 
 -26   8  17       95.18       66.10     75.54 o 
 -24   8  17      316.13      392.73     76.70 o 
 -22   8  17        0.89       45.31     49.79 o 
 -20   8  17      542.35      590.50     96.16 o 
 -18   8  17      126.24       93.96     58.47 o 
 -16   8  17      201.28      240.02     46.36 o 
 -14   8  17      135.95      160.28     60.74 o 
 -12   8  17       25.17       12.35     61.33 o 
 -10   8  17      722.39      852.71     91.82 o 
  -8   8  17     2176.19     2357.32    114.24 o 
  -6   8  17       83.74       56.19     52.40 o 
  -4   8  17       28.49       19.36     58.01 o 
  -2   8  17        3.54      -39.62     61.49 o 
   0   8  17       16.35        7.80     64.60 o 
   2   8  17        1.12      -62.27     62.71 o 
   4   8  17       14.15       65.45     63.11 o 
 -23   9  17      407.30      539.37     54.86 o 
 -21   9  17      287.06      287.07     58.54 o 
 -19   9  17      192.43      125.53     75.32 o 
 -17   9  17       14.20       19.94     74.45 o 
 -15   9  17        3.41      -50.07     75.90 o 
 -13   9  17        0.76      -11.62     75.07 o 
 -11   9  17     1194.15     1098.47     87.19 o 
  -9   9  17        0.53      -18.32     75.81 o 
  -7   9  17      452.25      540.66     84.29 o 
  -5   9  17      529.63      651.47     96.93 o 
  -3   9  17       36.72      -26.43     74.44 o 
  -1   9  17       35.10       42.36     51.46 o 
   1   9  17       20.33       25.93     66.87 o 
   3   9  17       38.11      -25.74     69.29 o 
 -22  10  17       53.04      -12.72     81.84 o 
 -20  10  17       80.37       90.05     75.12 o 
 -18  10  17       36.45       28.18     69.86 o 
 -16  10  17       17.32       -8.24     73.35 o 
 -14  10  17       22.73      -31.70     83.16 o 
 -12  10  17      373.81      338.23     81.19 o 
 -10  10  17      171.15      209.01     72.54 o 
  -8  10  17       27.19       54.80     77.66 o 
  -6  10  17       32.95       75.28     88.31 o 
  -4  10  17        3.81       51.81     87.25 o 
  -2  10  17       51.16       49.21     87.84 o 
   0  10  17        3.91       15.62     79.76 o 
 -17  11  17      589.73      876.70     93.33 o 
 -15  11  17      360.68      457.42     92.51 o 
 -13  11  17      225.32      289.06     76.28 o 
 -11  11  17      160.74      156.85     71.57 o 
  -9  11  17       91.13       88.33     80.81 o 
  -7  11  17       26.12      124.18     93.86 o 
  -5  11  17       40.72       77.43     89.33 o 
  -3  11  17        0.04       33.91     88.53 o 
 -30   0  18     1361.10     1435.80    107.39 o 
 -28   0  18     2463.58     2421.10    111.96 o 
 -26   0  18      216.51      170.78     62.31 o 
 -24   0  18      857.38      838.06     77.79 o 
 -22   0  18      406.94      348.33     64.60 o 
 -20   0  18      786.25      781.32     72.23 o 
 -18   0  18     3829.33     3369.38    108.21 o 
 -16   0  18     5468.92     5395.83    128.01 o 
 -14   0  18     3095.80     2868.41    104.02 o 
 -12   0  18        0.29      -50.59     61.50 o 
 -10   0  18       91.53      109.87     59.06 o 
  -8   0  18     9180.43     8482.21    154.14 o 
  -6   0  18      527.54      362.30     71.51 o 
  -4   0  18     1451.72     1698.17     90.15 o 
  -2   0  18        0.41      -34.10     61.32 o 
   0   0  18       38.30      178.11     65.45 o 
   2   0  18     2058.57     1762.30     96.94 o 
   4   0  18       68.44      158.34     67.22 o 
   6   0  18      377.19      505.17     78.61 o 
   8   0  18        0.97       38.21     76.74 o 
 -31   1  18      189.62      126.33     61.25 o 
 -29   1  18      165.25      153.22     50.70 o 
 -27   1  18      425.31      354.34     53.15 o 
 -25   1  18       66.42       48.27     42.55 o 
 -23   1  18        0.94      -12.51     38.31 o 
 -21   1  18      401.95      297.70     61.02 o 
 -19   1  18     5201.30     5076.53     90.08 o 
 -17   1  18      390.37      326.17     44.87 o 
 -15   1  18     2532.70     2357.21     68.34 o 
 -13   1  18        3.77      -28.03     44.99 o 
 -11   1  18     3422.14     3190.47     90.15 o 
  -9   1  18     3125.33     3251.07     74.68 o 
  -7   1  18      240.06      300.82     47.39 o 
  -5   1  18        1.87       -7.91     42.98 o 
  -3   1  18       40.99       74.86     47.53 o 
  -1   1  18      856.46      642.04     55.23 o 
   1   1  18      136.77       97.32     45.83 o 
   3   1  18       30.63       61.38     44.61 o 
   5   1  18        0.72       32.69     44.53 o 
   7   1  18       23.26       39.41     46.56 o 
   9   1  18        3.10       56.44     53.05 o 
 -30   2  18        1.68      -43.81     57.80 o 
 -28   2  18      766.16      695.33     55.46 o 
 -26   2  18      169.54      175.03     47.82 o 
 -24   2  18     1164.38     1122.14     56.16 o 
 -22   2  18       89.46       81.80     39.37 o 
 -20   2  18      886.68      852.46    118.47 o 
 -18   2  18      780.80      772.34     51.77 o 
 -16   2  18      671.25      699.72     49.89 o 
 -14   2  18     1341.72     1304.74     59.48 o 
 -12   2  18     6378.31     6204.86    246.92 o 
 -10   2  18     2830.63     2507.19     67.91 o 
  -8   2  18     4644.93     4394.43     82.91 o 
  -6   2  18     3849.38     3778.79     81.46 o 
  -4   2  18      195.02      217.39     45.93 o 
  -2   2  18      351.19      433.36     52.39 o 
   0   2  18        1.60      -13.42     42.56 o 
   2   2  18       37.65        4.85     41.80 o 
   4   2  18      506.22      495.41     51.39 o 
   6   2  18      181.44      284.61     75.59 o 
   8   2  18       56.71       47.46     60.27 o 
 -31   3  18      604.92      532.99     98.24 o 
 -29   3  18      453.27      567.92     49.78 o 
 -27   3  18      800.17      744.36     46.47 o 
 -25   3  18        1.97        8.87     36.02 o 
 -23   3  18        0.26       -1.25     40.91 o 
 -21   3  18      318.54      289.68     43.29 o 
 -19   3  18        7.60       -3.65     37.08 o 
 -17   3  18       51.99       41.09     30.80 o 
 -15   3  18     2453.34     2520.90     68.47 o 
 -13   3  18     1374.51     1326.10     57.13 o 
 -11   3  18       75.89       51.29     39.45 o 
  -9   3  18      179.31      121.48     43.98 o 
  -7   3  18        2.43       22.14     41.27 o 
  -5   3  18      299.08      337.08     44.55 o 
  -3   3  18     1958.90     1798.36     66.05 o 
  -1   3  18       70.60       69.94     41.70 o 
   1   3  18        1.19      -27.80     41.54 o 
   3   3  18       46.99       71.12     43.44 o 
   5   3  18      129.53      174.74     60.23 o 
   7   3  18        1.02      105.92     68.56 o 
 -30   4  18       16.76       20.19     55.13 o 
 -28   4  18      775.50      900.18     66.48 o 
 -26   4  18      222.56      171.40     68.19 o 
 -24   4  18       76.57      103.33     42.23 o 
 -22   4  18      398.50      330.73     43.83 o 
 -20   4  18      274.06      209.26     42.88 o 
 -18   4  18     1119.31     1047.36     41.09 o 
 -16   4  18     2707.34     2743.28     71.58 o 
 -14   4  18      796.08      808.01     50.00 o 
 -12   4  18     4777.82     4705.47     91.69 o 
 -10   4  18       53.40       34.27     41.52 o 
  -8   4  18     3538.05     3843.70    123.35 o 
  -6   4  18      101.96       66.60     40.67 o 
  -4   4  18       72.36      136.84     43.82 o 
  -2   4  18      395.42      464.80     50.88 o 
   0   4  18       33.43      -16.10     43.96 o 
   2   4  18      111.73       64.49     66.53 o 
   4   4  18       80.90       28.72     73.23 o 
   6   4  18        3.16       15.87     73.01 o 
   8   4  18       14.85       76.44     83.52 o 
 -29   5  18       83.81      130.96     84.31 o 
 -27   5  18      163.38       92.17     77.97 o 
 -25   5  18      158.34       80.32     75.17 o 
 -23   5  18       32.69       27.14     61.06 o 
 -21   5  18      200.02      241.79     47.19 o 
 -19   5  18       12.94       14.85     30.54 o 
 -17   5  18       13.72       -4.37     30.04 o 
 -15   5  18     2620.97     2770.07     57.15 o 
 -13   5  18      649.70      652.35     40.84 o 
 -11   5  18       68.64       60.65     43.58 o 
  -9   5  18       87.43       78.15     39.13 o 
  -7   5  18      325.86      396.40     70.83 o 
  -5   5  18      307.05      206.90     42.89 o 
  -3   5  18       35.28       21.95     40.42 o 
  -1   5  18      238.73      234.55     71.74 o 
   1   5  18       45.28       81.78     59.92 o 
   3   5  18        0.21      -45.84     73.63 o 
   5   5  18        4.94       37.33     77.25 o 
   7   5  18      437.24      552.51     93.56 o 
 -28   6  18      521.10      478.68     93.53 o 
 -26   6  18       46.16       12.84     79.69 o 
 -24   6  18      288.12      234.40     80.72 o 
 -22   6  18      193.40      122.55     66.18 o 
 -20   6  18       49.03       16.54     43.64 o 
 -18   6  18        5.23      -35.92     38.99 o 
 -16   6  18       10.30       10.46     30.57 o 
 -14   6  18        8.03       17.26     32.02 o 
 -12   6  18      128.07       96.18     35.19 o 
 -10   6  18      861.91      674.62     50.37 o 
  -8   6  18      756.68      758.16     48.35 o 
  -6   6  18     1386.09     1398.85     84.46 o 
  -4   6  18       54.75       12.24     57.30 o 
  -2   6  18        0.78      -37.19     62.41 o 
   0   6  18       31.97       26.49     62.84 o 
   2   6  18        7.76      -43.44     73.74 o 
   4   6  18      436.61      504.25     90.31 o 
   6   6  18      239.37      295.54     89.91 o 
 -27   7  18      600.98      734.95    101.42 o 
 -25   7  18       97.60       10.50     78.45 o 
 -23   7  18     1042.26     1123.51     91.14 o 
 -21   7  18      481.09      457.82     80.88 o 
 -19   7  18      580.93      599.18     52.47 o 
 -17   7  18       74.93       54.62     44.18 o 
 -15   7  18      609.57      631.84     49.92 o 
 -13   7  18       10.26        8.34     42.14 o 
 -11   7  18        7.55       59.46     46.21 o 
  -9   7  18       17.19       14.12     50.41 o 
  -7   7  18       60.01       82.38     61.39 o 
  -5   7  18       25.31       32.39     58.16 o 
  -3   7  18     1092.21     1152.64     85.95 o 
  -1   7  18       39.06      -40.80     68.83 o 
   1   7  18        1.19       -5.83     69.19 o 
   3   7  18        8.15       59.29     73.15 o 
   5   7  18       21.81        9.54     79.57 o 
 -24   8  18       75.00       38.29     66.82 o 
 -22   8  18        1.03       21.97     49.39 o 
 -20   8  18      251.05      236.06     66.71 o 
 -18   8  18       13.90       58.81     44.67 o 
 -16   8  18      133.34      108.31     47.10 o 
 -14   8  18      383.38      380.43     76.31 o 
 -12   8  18      951.76     1037.56     92.90 o 
 -10   8  18      455.43      416.48     79.11 o 
  -8   8  18      100.21       85.81     48.74 o 
  -6   8  18     1012.91     1195.73     88.75 o 
  -4   8  18       84.14       59.89     67.12 o 
  -2   8  18       63.73       10.04     68.25 o 
   0   8  18       24.99       42.33     72.18 o 
   2   8  18       14.94       -6.12     76.15 o 
 -23   9  18        0.20      -36.95     48.12 o 
 -21   9  18       25.14       56.32     44.71 o 
 -19   9  18       55.85       20.02     74.17 o 
 -17   9  18       38.01        5.46     75.78 o 
 -15   9  18      100.59      149.86     82.84 o 
 -13   9  18      843.18      763.36     84.24 o 
 -11   9  18       44.53       40.92     82.62 o 
  -9   9  18      603.91      655.61     94.14 o 
  -7   9  18      106.74      146.88     88.86 o 
  -5   9  18      547.54      720.55    102.70 o 
  -3   9  18        1.79      -34.31     46.24 o 
  -1   9  18       66.37       66.44     55.52 o 
   1   9  18       38.87      159.15     76.24 o 
 -20  10  18        0.69      -11.68     74.42 o 
 -18  10  18     1171.78     1603.14    105.72 o 
 -16  10  18      325.88      446.34     87.40 o 
 -14  10  18      918.02      975.35     90.62 o 
 -12  10  18      716.81      797.34     97.53 o 
 -10  10  18        5.51      -83.30     83.30 o 
  -8  10  18       22.99      117.58     77.17 o 
  -6  10  18      177.66      166.99     96.40 o 
  -4  10  18       31.78      -42.70     93.41 o 
  -2  10  18      155.18      202.54     94.95 o 
 -15  11  18       24.28       67.78     88.22 o 
 -13  11  18        7.05      -20.49     87.56 o 
 -11  11  18       75.78       97.50     89.19 o 
  -9  11  18      557.80      473.71     92.71 o 
  -7  11  18       22.35       52.93     97.97 o 
 -31   1  19      417.76      494.14     61.98 o 
 -29   1  19      513.25      559.75     61.08 o 
 -27   1  19      241.74      234.93     50.95 o 
 -25   1  19      562.12      606.21     53.94 o 
 -23   1  19       26.27       -4.49     40.86 o 
 -21   1  19      634.33      687.68     52.72 o 
 -19   1  19       36.29       41.65     44.71 o 
 -17   1  19     2502.63     2394.31     69.10 o 
 -15   1  19     2359.26     2377.43     68.39 o 
 -13   1  19      709.64      657.59     52.06 o 
 -11   1  19      366.66      291.68     46.37 o 
  -9   1  19     1496.51     1459.84     61.75 o 
  -7   1  19      297.51      237.18     47.93 o 
  -5   1  19      287.31      113.85     44.88 o 
  -3   1  19      850.73      872.44     55.88 o 
  -1   1  19      118.15      167.65     48.22 o 
   1   1  19        1.39      -25.37     43.08 o 
   3   1  19        0.15       13.18     43.87 o 
   5   1  19        2.71       23.41     50.43 o 
   7   1  19      154.97      112.38     59.15 o 
 -30   2  19      183.94      182.89     54.33 o 
 -28   2  19     1638.21     1702.82     71.80 o 
 -26   2  19      709.23      591.80     55.45 o 
 -24   2  19     2120.59     2043.72     70.73 o 
 -22   2  19      859.27      801.00     53.61 o 
 -20   2  19      136.14      178.14     41.66 o 
 -18   2  19     2013.66     1939.31     64.09 o 
 -16   2  19        8.58       -3.03     41.05 o 
 -14   2  19        3.53        2.74     43.36 o 
 -12   2  19        6.32       58.31     46.71 o 
 -10   2  19      261.06      199.32     45.93 o 
  -8   2  19     2695.90     2503.75     72.14 o 
  -6   2  19      629.20      621.56     55.90 o 
  -4   2  19     4093.96     3729.05     84.19 o 
  -2   2  19       17.98        9.12     47.73 o 
   0   2  19      138.22      153.14     47.00 o 
   2   2  19        1.28       31.19     44.86 o 
   4   2  19       40.44       92.02     51.31 o 
   6   2  19      166.01      138.66     51.35 o 
 -29   3  19       23.35       58.64     52.34 o 
 -27   3  19      179.94      186.18     52.39 o 
 -25   3  19      158.05      126.96     51.29 o 
 -23   3  19       22.74       -2.98     42.69 o 
 -21   3  19       17.78       13.54     39.31 o 
 -19   3  19      130.94      111.69     40.08 o 
 -17   3  19        8.28       14.85     30.89 o 
 -15   3  19     3994.77     3851.40     83.28 o 
 -13   3  19    12528.32    12761.33    145.95 o 
 -11   3  19      485.18      435.56     47.20 o 
  -9   3  19     3906.94     4163.67     85.46 o 
  -7   3  19     2472.76     2413.85     72.27 o 
  -5   3  19      150.47       78.80     44.61 o 
  -3   3  19     1148.07     1157.77     60.00 o 
  -1   3  19      294.75      287.80     45.79 o 
   1   3  19       58.22       75.82     42.88 o 
   3   3  19        3.11        4.02     47.47 o 
   5   3  19      143.35       98.35     46.38 o 
   7   3  19      281.15      350.79     94.60 o 
 -30   4  19      477.66      487.10     65.56 o 
 -28   4  19      182.60      182.86     79.26 o 
 -26   4  19      162.29      125.88     43.09 o 
 -24   4  19        3.81        8.84     43.05 o 
 -22   4  19        2.92        1.01     42.84 o 
 -20   4  19      136.52       89.16     42.65 o 
 -18   4  19      171.33      149.08     31.84 o 
 -16   4  19      104.03       92.76     34.68 o 
 -14   4  19     1362.37     1346.43     60.93 o 
 -12   4  19     1322.71     1374.61     61.04 o 
 -10   4  19      871.52      937.55     76.09 o 
  -8   4  19        2.05      -17.78     44.32 o 
  -6   4  19       14.24        9.52     42.05 o 
  -4   4  19       75.08       93.67     43.26 o 
  -2   4  19        0.67        2.26     44.83 o 
   0   4  19       46.50       15.99     43.09 o 
   2   4  19      102.77       25.53     63.14 o 
   4   4  19       62.00        6.36     80.18 o 
   6   4  19       90.08      232.95     89.55 o 
 -29   5  19       53.25       15.64     73.36 o 
 -27   5  19      403.08      365.21     88.25 o 
 -25   5  19     1212.33     1148.44     96.99 o 
 -23   5  19     3292.72     3317.00    124.00 o 
 -21   5  19      846.51      895.75     92.99 o 
 -19   5  19     1238.56     1407.20     63.53 o 
 -17   5  19      673.49      735.18     40.25 o 
 -15   5  19      124.46      169.41     35.62 o 
 -13   5  19       46.36       61.87     44.53 o 
 -11   5  19       30.01       52.52     45.15 o 
  -9   5  19       82.66       69.65     42.57 o 
  -7   5  19      835.02      822.50     54.20 o 
  -5   5  19      133.17       66.06     43.66 o 
  -3   5  19      348.30      307.47     72.21 o 
  -1   5  19       85.32       60.03     58.86 o 
   1   5  19        4.01      -42.17     68.20 o 
   3   5  19        3.09        9.66     66.60 o 
   5   5  19       12.41       17.43     72.37 o 
 -28   6  19        1.23      -15.05     89.13 o 
 -26   6  19        5.63      -45.92     79.72 o 
 -24   6  19       23.92       -8.23     76.19 o 
 -22   6  19      116.27       44.56     70.00 o 
 -20   6  19      115.74      198.22     42.07 o 
 -18   6  19      862.59      732.43     49.52 o 
 -16   6  19      865.74      836.80     42.50 o 
 -14   6  19      262.24      268.57     38.31 o 
 -12   6  19        0.09       40.65     37.43 o 
 -10   6  19      489.04      489.67     51.45 o 
  -8   6  19       54.92       20.64     41.37 o 
  -6   6  19      347.59      476.95     69.16 o 
  -4   6  19      166.76       71.82     63.28 o 
  -2   6  19       52.09       10.72     69.77 o 
   0   6  19       46.77      -12.18     70.49 o 
   2   6  19      155.43      232.25     74.61 o 
   4   6  19      175.28      129.64     72.79 o 
 -25   7  19      479.18      375.92     89.20 o 
 -23   7  19      267.17      346.98     75.15 o 
 -21   7  19      436.30      485.92     74.12 o 
 -19   7  19        0.01      -30.54     43.07 o 
 -17   7  19       78.50       35.88     42.44 o 
 -15   7  19      222.35      249.88     43.93 o 
 -13   7  19       50.51       58.77     35.14 o 
 -11   7  19      970.26     1073.47     60.62 o 
  -9   7  19      859.44     1089.69     99.48 o 
  -7   7  19       95.35       97.44     61.67 o 
  -5   7  19       12.31        7.07     68.42 o 
  -3   7  19        6.36       -2.58     61.41 o 
  -1   7  19       53.95       52.28     63.59 o 
   1   7  19       98.29      115.70     69.66 o 
   3   7  19        7.56       32.42     68.02 o 
 -24   8  19       11.16      -24.75     67.56 o 
 -22   8  19       65.16       30.75     45.54 o 
 -20   8  19      148.04      146.81     49.55 o 
 -18   8  19      297.47      289.26     49.13 o 
 -16   8  19     1042.26      997.56     89.65 o 
 -14   8  19      623.79      674.03     85.83 o 
 -12   8  19      718.75      639.64     78.47 o 
 -10   8  19     3094.82     3438.01    130.82 o 
  -8   8  19       15.20        5.56     49.04 o 
  -6   8  19       75.34      113.12     55.32 o 
  -4   8  19       19.18      -24.29     59.79 o 
  -2   8  19      133.75      198.67     62.56 o 
   0   8  19      196.23      407.33     75.87 o 
 -23   9  19        0.29      -18.88     48.07 o 
 -21   9  19      253.26      264.79     71.81 o 
 -19   9  19       47.81       97.69     75.59 o 
 -17   9  19      138.19       89.25     76.68 o 
 -15   9  19      647.61      597.39     80.56 o 
 -13   9  19      500.76      727.39     95.40 o 
 -11   9  19        5.81      -27.56     72.99 o 
  -9   9  19       23.77      134.19     85.48 o 
  -7   9  19       33.12       36.02     88.14 o 
  -5   9  19       38.71       16.85     96.69 o 
  -3   9  19       52.56       60.70     54.44 o 
  -1   9  19       51.50       87.13     70.23 o 
 -18  10  19        0.52       23.82     82.76 o 
 -16  10  19        1.40       16.71     78.71 o 
 -14  10  19        2.29      -12.85     82.74 o 
 -12  10  19      381.41      416.39     85.69 o 
 -10  10  19       10.94       19.50     84.66 o 
  -8  10  19      107.65       94.67     87.15 o 
  -6  10  19      131.96      191.22     98.67 o 
  -4  10  19      101.00       88.34     98.99 o 
 -30   0  20     2784.27     2746.08    134.61 o 
 -28   0  20       24.70      -28.98     77.46 o 
 -26   0  20     2799.63     2810.94    121.04 o 
 -24   0  20      467.82      494.90     79.76 o 
 -22   0  20     5364.95     5591.24    144.06 o 
 -20   0  20      340.77      400.54     69.68 o 
 -18   0  20     1812.17     1825.87     93.75 o 
 -16   0  20     1219.15     1106.81     79.38 o 
 -14   0  20     3625.95     3582.92    115.46 o 
 -12   0  20     1670.37     1483.96     94.42 o 
 -10   0  20     2386.37     2239.68     99.08 o 
  -8   0  20      370.35      215.46     68.15 o 
  -6   0  20      870.26      715.61     84.57 o 
  -4   0  20     2712.11     2723.72    112.53 o 
  -2   0  20       54.94      -17.08     66.49 o 
   0   0  20        4.72       -3.05     63.74 o 
   2   0  20      230.07      142.74     76.22 o 
   4   0  20      139.83      106.07     76.06 o 
   6   0  20        2.88      -29.27     76.48 o 
 -31   1  20      168.33       69.10     62.80 o 
 -29   1  20        4.26       14.66     51.20 o 
 -27   1  20       70.53       -1.30     50.51 o 
 -25   1  20      303.64      309.61     52.29 o 
 -23   1  20        2.28       48.18     43.46 o 
 -21   1  20        1.25       -3.25     50.21 o 
 -19   1  20      268.67      268.21     47.25 o 
 -17   1  20      211.87      225.16     42.24 o 
 -15   1  20      105.13      103.16     43.67 o 
 -13   1  20        3.87       55.83     44.54 o 
 -11   1  20     2813.19     2845.75    101.72 o 
  -9   1  20     2999.48     2706.84     76.85 o 
  -7   1  20      825.41      629.69     76.03 o 
  -5   1  20      102.92      103.28     45.11 o 
  -3   1  20      172.31      206.37     50.18 o 
  -1   1  20      111.21      163.19     49.49 o 
   1   1  20        4.29        0.93     43.50 o 
   3   1  20        1.13      -35.37     49.65 o 
   5   1  20       29.98      -20.23     55.90 o 
 -30   2  20      371.25      308.78     60.27 o 
 -28   2  20        0.12       -7.91     54.81 o 
 -26   2  20      169.65      118.74     47.37 o 
 -24   2  20      350.21      366.06     52.48 o 
 -22   2  20      109.75       86.64     45.08 o 
 -20   2  20      744.10      711.50     51.24 o 
 -18   2  20        5.72       18.03     40.34 o 
 -16   2  20      884.46      889.77     54.31 o 
 -14   2  20       22.87       59.79     46.07 o 
 -12   2  20      258.23      301.56     49.18 o 
 -10   2  20      602.67      577.24     53.19 o 
  -8   2  20     1750.76     1632.28    128.41 o 
  -6   2  20       28.49      -41.73     45.09 o 
  -4   2  20      308.30      293.78     50.55 o 
  -2   2  20        1.64      -25.44     44.86 o 
   0   2  20       89.89       56.86     48.06 o 
   2   2  20        5.85        2.91     47.15 o 
   4   2  20       31.06       -6.22     51.69 o 
   6   2  20       77.66       86.79     58.33 o 
 -29   3  20        3.52      -30.19     53.43 o 
 -27   3  20      331.90      337.22     56.92 o 
 -25   3  20       59.49       33.83     54.61 o 
 -23   3  20      398.70      409.83     51.64 o 
 -21   3  20        0.95       10.40     41.07 o 
 -19   3  20        4.99       24.17     39.97 o 
 -17   3  20     1607.64     1478.09     60.47 o 
 -15   3  20      761.51      863.62     93.63 o 
 -13   3  20     1000.49     1116.46     85.69 o 
 -11   3  20        1.66       -1.96     43.93 o 
  -9   3  20      680.11      719.74     96.70 o 
  -7   3  20       53.43       29.41     46.25 o 
  -5   3  20      216.21      201.44     45.70 o 
  -3   3  20      142.96      100.25     44.92 o 
  -1   3  20        1.80        9.11     43.91 o 
   1   3  20       41.75       34.17     46.09 o 
   3   3  20       25.53       53.55     48.75 o 
   5   3  20        9.66       -4.47     85.83 o 
 -28   4  20      774.62      736.84     93.62 o 
 -26   4  20      165.11      208.42     48.66 o 
 -24   4  20      413.81      446.81     55.54 o 
 -22   4  20       13.81       35.69     43.70 o 
 -20   4  20        0.25       27.32     39.32 o 
 -18   4  20      151.69      121.71     32.65 o 
 -16   4  20        6.94       26.78     33.30 o 
 -14   4  20     1246.67     1102.19     59.30 o 
 -12   4  20      970.76     1074.22     59.45 o 
 -10   4  20     2127.77     2213.89     70.96 o 
  -8   4  20     1315.64     1247.43     61.54 o 
  -6   4  20      163.62      103.39     46.14 o 
  -4   4  20       97.18      127.12     45.70 o 
  -2   4  20      293.50      337.99     48.76 o 
   0   4  20      380.86      347.59     48.47 o 
   2   4  20      127.60      263.13     80.89 o 
   4   4  20       31.04      -18.21     70.88 o 
 -27   5  20      503.24      455.20     92.84 o 
 -25   5  20       19.15      -57.59     80.21 o 
 -23   5  20      907.92      753.75     90.19 o 
 -21   5  20      177.84      124.38     61.34 o 
 -19   5  20     2241.46     2309.29     64.42 o 
 -17   5  20       19.72       17.47     32.82 o 
 -15   5  20     2451.24     2517.36     59.45 o 
 -13   5  20     1277.98     1270.52     92.09 o 
 -11   5  20       51.97       99.05     45.65 o 
  -9   5  20      155.94      142.93     73.23 o 
  -7   5  20       76.19       50.73     40.91 o 
  -5   5  20      170.32       83.33     46.97 o 
  -3   5  20      357.14      332.90     76.47 o 
  -1   5  20        3.80       47.27     58.81 o 
   1   5  20        1.91      -23.44     74.66 o 
   3   5  20       14.67       91.06     85.27 o 
 -26   6  20      947.93     1035.36    100.95 o 
 -24   6  20      333.78      319.90     81.56 o 
 -22   6  20      358.89      434.21     82.19 o 
 -20   6  20       11.02       21.87     39.28 o 
 -18   6  20       87.60      147.64     35.85 o 
 -16   6  20      672.40      676.99     41.91 o 
 -14   6  20      131.39      121.76     36.28 o 
 -12   6  20     2699.60     2737.31     62.28 o 
 -10   6  20     1047.91     1167.67     59.39 o 
  -8   6  20      515.70      634.98     80.56 o 
  -6   6  20     1719.14     1885.22    100.32 o 
  -4   6  20       17.27       68.63     69.58 o 
  -2   6  20      131.15       84.44     61.57 o 
   0   6  20      156.96      174.99     73.31 o 
   2   6  20       50.24       79.22     84.14 o 
 -25   7  20      138.62       68.26     85.52 o 
 -23   7  20      221.91      133.15     72.84 o 
 -21   7  20        8.65       11.69     44.29 o 
 -19   7  20        3.17       -4.29     42.33 o 
 -17   7  20       55.71       59.40     47.13 o 
 -15   7  20       55.19        2.55     47.61 o 
 -13   7  20       18.36       24.46     37.37 o 
 -11   7  20      178.89      207.60     52.78 o 
  -9   7  20       56.57       52.50     69.87 o 
  -7   7  20      269.10      272.02     68.59 o 
  -5   7  20      365.64      481.17     81.01 o 
  -3   7  20        6.26        1.91     69.74 o 
  -1   7  20        6.39        4.91     66.74 o 
   1   7  20       16.80       70.80     80.83 o 
 -24   8  20        0.36      -71.41     71.41 o 
 -22   8  20      197.82      217.92     45.85 o 
 -20   8  20      766.20      892.08     61.54 o 
 -18   8  20      171.92      201.50     50.47 o 
 -16   8  20      627.65      730.61     77.06 o 
 -14   8  20        0.43        9.60     74.73 o 
 -12   8  20      781.31      822.38     93.07 o 
 -10   8  20      119.99      116.32     83.33 o 
  -8   8  20      101.89       70.51     50.14 o 
  -6   8  20        0.16       81.97     71.67 o 
  -4   8  20       20.66       47.76     71.58 o 
  -2   8  20       61.25      163.72     75.43 o 
 -21   9  20      631.38      602.10     80.28 o 
 -19   9  20       92.01      169.04     67.82 o 
 -17   9  20      206.06      228.44     70.59 o 
 -15   9  20      398.20      386.40     87.52 o 
 -13   9  20       72.31       69.64     68.90 o 
 -11   9  20      239.53      233.42     76.29 o 
  -9   9  20      355.20      260.91     86.29 o 
  -7   9  20      131.27      108.57     85.09 o 
  -5   9  20        3.65       -3.87     90.33 o 
  -3   9  20        1.70       60.75     77.18 o 
 -16  10  20      103.98       41.86     82.78 o 
 -14  10  20       75.40       73.66     71.32 o 
 -12  10  20      168.34      219.34     76.50 o 
 -10  10  20       99.70      154.58     82.42 o 
  -8  10  20      411.51      553.36     97.31 o 
 -29   1  21      797.28     1090.06    100.17 o 
 -27   1  21      269.94      317.78     57.90 o 
 -25   1  21       68.82       66.99     50.50 o 
 -23   1  21      288.94      288.55     49.58 o 
 -21   1  21       22.55       64.27     47.69 o 
 -19   1  21      596.42      492.46     54.11 o 
 -17   1  21     2003.00     1921.81     66.62 o 
 -15   1  21       12.07      -16.82     48.61 o 
 -13   1  21     9496.94     9447.08    125.88 o 
 -11   1  21     5698.30     5824.04    399.76 o 
  -9   1  21      116.33      103.04     49.39 o 
  -7   1  21     1334.97     1330.54     84.99 o 
  -5   1  21      668.06      638.40     57.33 o 
  -3   1  21      306.22      364.82     60.86 o 
  -1   1  21       62.26       85.27     44.96 o 
   1   1  21       22.12       14.50     46.14 o 
   3   1  21        3.84       27.93     51.93 o 
 -30   2  21      146.08      172.66     61.46 o 
 -28   2  21      349.49      348.99     60.40 o 
 -26   2  21       28.37      -15.74     53.59 o 
 -24   2  21      112.35      102.76     52.14 o 
 -22   2  21      927.80      931.27     60.16 o 
 -20   2  21      402.61      420.55     48.56 o 
 -18   2  21      664.01      733.66     52.26 o 
 -16   2  21      100.06       86.29     46.54 o 
 -14   2  21     2513.36     2332.61     73.37 o 
 -12   2  21      595.77      614.82     54.36 o 
 -10   2  21       72.81       76.24     51.47 o 
  -8   2  21       76.07       73.24     50.56 o 
  -6   2  21      908.35      834.92     58.20 o 
  -4   2  21       20.31       16.48     46.09 o 
  -2   2  21       98.61      101.49     47.27 o 
   0   2  21      230.42      174.26     48.65 o 
   2   2  21        4.05      -27.10     51.85 o 
   4   2  21        5.95       53.65     52.78 o 
 -29   3  21        3.49      -28.75     59.95 o 
 -27   3  21      101.66       22.23     52.82 o 
 -25   3  21      109.67      144.73     50.22 o 
 -23   3  21     1619.15     1599.12     84.20 o 
 -21   3  21       25.18       19.89     44.12 o 
 -19   3  21      257.25      387.42     48.32 o 
 -17   3  21      476.12      405.08     49.79 o 
 -15   3  21      581.21      779.98     56.38 o 
 -13   3  21      336.58      333.54     49.90 o 
 -11   3  21      173.75      239.16     51.15 o 
  -9   3  21       12.03        5.28     48.47 o 
  -7   3  21        0.00        8.91     47.74 o 
  -5   3  21      124.32      232.70     51.00 o 
  -3   3  21       70.77       75.20     44.54 o 
  -1   3  21       63.91       85.90     44.61 o 
   1   3  21      291.71      262.25     56.42 o 
   3   3  21       19.53       11.95     45.91 o 
 -28   4  21      934.42     1027.83    111.12 o 
 -26   4  21      135.73      153.05     52.74 o 
 -24   4  21      598.45      613.79     58.84 o 
 -22   4  21        1.96       14.26     48.44 o 
 -20   4  21      746.89      794.65     55.28 o 
 -18   4  21      106.24       59.22     36.66 o 
 -16   4  21     2042.76     2128.76     71.43 o 
 -14   4  21      952.62     1029.83     60.11 o 
 -12   4  21       57.32      114.83     46.99 o 
 -10   4  21       24.37       38.04     48.04 o 
  -8   4  21      346.37      336.66     51.60 o 
  -6   4  21       19.40        0.66     43.59 o 
  -4   4  21      249.66      219.99     47.52 o 
  -2   4  21      126.02      107.63     48.90 o 
   0   4  21        0.47      -32.35     64.29 o 
   2   4  21       18.13        9.18     77.23 o 
 -27   5  21       31.08       14.03     79.41 o 
 -25   5  21      313.99      364.19     87.33 o 
 -23   5  21       14.71       18.48     48.84 o 
 -21   5  21      158.60      178.65     47.58 o 
 -19   5  21        1.06        9.71     35.49 o 
 -17   5  21        2.54      -17.68     35.53 o 
 -15   5  21      952.67     1042.78     48.33 o 
 -13   5  21      868.11     1015.03     58.30 o 
 -11   5  21        4.39       12.04     44.01 o 
  -9   5  21      309.80      311.27     51.01 o 
  -7   5  21     1007.32     1025.12     76.84 o 
  -5   5  21      418.65      484.61     52.96 o 
  -3   5  21      157.15      128.51     74.72 o 
  -1   5  21      548.30      547.88     83.04 o 
   1   5  21       42.06      109.81     65.01 o 
 -26   6  21      210.94      197.24     80.38 o 
 -24   6  21       62.40       -9.12     79.51 o 
 -22   6  21       34.55       84.84     77.20 o 
 -20   6  21        1.15      -13.72     41.88 o 
 -18   6  21       20.13       21.61     34.87 o 
 -16   6  21      189.31      108.47     36.67 o 
 -14   6  21     2016.51     2205.33     97.22 o 
 -12   6  21       36.87       28.85     46.97 o 
 -10   6  21     2712.56     2807.82     80.80 o 
  -8   6  21     1324.76     1637.70     96.86 o 
  -6   6  21       15.31       60.70     67.82 o 
  -4   6  21        3.48      -11.33     71.73 o 
  -2   6  21      111.09      110.56     66.22 o 
   0   6  21       80.90       56.65     63.04 o 
 -25   7  21       56.38       -9.58     88.69 o 
 -23   7  21      230.21      329.75     77.01 o 
 -21   7  21      910.79      857.89     59.23 o 
 -19   7  21      291.61      264.07     52.12 o 
 -17   7  21     1227.34     1190.17     88.52 o 
 -15   7  21        3.69       28.36     48.90 o 
 -13   7  21     1691.54     2024.93     75.49 o 
 -11   7  21      679.38      701.53     63.64 o 
  -9   7  21      124.96      245.35     71.00 o 
  -7   7  21      215.23      293.39     68.95 o 
  -5   7  21        0.10       20.40     68.61 o 
  -3   7  21        6.98        7.69     72.79 o 
  -1   7  21      152.72      217.25     78.25 o 
 -22   8  21       70.61       80.55     43.36 o 
 -20   8  21      247.73      310.96     56.93 o 
 -18   8  21       17.22       31.05     75.89 o 
 -16   8  21       47.66       67.01     78.29 o 
 -14   8  21      187.38       46.12     69.33 o 
 -12   8  21       10.65       17.67     84.06 o 
 -10   8  21      169.86       80.71     80.79 o 
  -8   8  21       58.70       56.80     55.62 o 
  -6   8  21       79.37      133.17     71.64 o 
  -4   8  21       81.93       89.40     71.65 o 
 -19   9  21        0.18       -1.67     77.37 o 
 -17   9  21       21.37       51.88     82.56 o 
 -15   9  21       11.09       38.56     66.27 o 
 -13   9  21        0.30       39.54     77.93 o 
 -11   9  21        3.52      -11.77     75.77 o 
  -9   9  21        2.76        0.00     89.61 o 
  -7   9  21       11.30       -8.94     79.10 o 
 -30   0  22      881.24      750.46    102.82 o 
 -28   0  22       19.42      -26.32     79.57 o 
 -26   0  22     1430.16     1355.16    104.46 o 
 -24   0  22     2035.99     2244.81    110.92 o 
 -22   0  22      815.05     1051.62     93.77 o 
 -20   0  22      559.69      546.57     79.28 o 
 -18   0  22     3184.83     3278.94    120.37 o 
 -16   0  22       48.81       91.53     68.89 o 
 -14   0  22        2.64      -60.85     73.77 o 
 -12   0  22     2084.24     2210.51    110.69 o 
 -10   0  22        1.70      -10.74     75.16 o 
  -8   0  22     3755.55     3552.66    125.63 o 
  -6   0  22     2004.68     2166.13    111.22 o 
  -4   0  22      244.89      243.39     76.81 o 
  -2   0  22        4.23       35.65     71.40 o 
   0   0  22       32.21       74.94     76.64 o 
   2   0  22       10.85       -9.24     80.12 o 
 -29   1  22      993.10     1055.76     78.84 o 
 -27   1  22      331.97      338.43     60.85 o 
 -25   1  22      695.67      857.19    112.13 o 
 -23   1  22        1.34       -8.53     49.16 o 
 -21   1  22     1074.86     1025.94     64.00 o 
 -19   1  22      241.87      178.41     49.78 o 
 -17   1  22      656.85      620.09     73.79 o 
 -15   1  22      189.73      168.83     48.05 o 
 -13   1  22      755.98      767.86     59.45 o 
 -11   1  22       58.48       73.83     52.03 o 
  -9   1  22     1630.98     1538.49    103.51 o 
  -7   1  22       14.53       23.90     48.14 o 
  -5   1  22        0.26       15.96     50.65 o 
  -3   1  22       18.01       -7.90     48.16 o 
  -1   1  22      306.63      317.35     56.14 o 
   1   1  22       27.00       53.38     50.49 o 
 -28   2  22      243.55      154.66     77.24 o 
 -26   2  22     1071.44     1208.20     73.67 o 
 -24   2  22      938.83     1020.10     65.92 o 
 -22   2  22      263.48      279.92     54.25 o 
 -20   2  22     1175.94     1405.52    125.35 o 
 -18   2  22      381.67      342.43     50.54 o 
 -16   2  22       41.77       59.97     67.64 o 
 -14   2  22      144.42      147.90     53.20 o 
 -12   2  22      520.21      499.59     58.37 o 
 -10   2  22      256.24      362.03     53.07 o 
  -8   2  22      659.81      681.07     61.37 o 
  -6   2  22      114.58      112.22     49.53 o 
  -4   2  22       27.54        4.24     51.04 o 
  -2   2  22      162.56      138.95     48.89 o 
   0   2  22       31.91       31.88     51.26 o 
   2   2  22       57.22       51.26     57.23 o 
 -29   3  22      317.28      342.54     66.23 o 
 -27   3  22      413.52      505.06     93.71 o 
 -25   3  22      230.70      237.85     55.54 o 
 -23   3  22      361.70      337.72     56.53 o 
 -21   3  22      284.89      312.12     49.16 o 
 -19   3  22     1045.32      972.01     58.11 o 
 -17   3  22        0.18       49.51     48.17 o 
 -15   3  22      820.51      816.94     56.84 o 
 -13   3  22      424.59      459.97     55.21 o 
 -11   3  22     1566.03     1394.20     66.54 o 
  -9   3  22      237.92      188.62     48.76 o 
  -7   3  22       33.37       51.38     47.05 o 
  -5   3  22       33.17       67.89     47.94 o 
  -3   3  22       64.50       25.22     49.65 o 
  -1   3  22       21.03       47.21     49.37 o 
   1   3  22        0.21       16.32     53.15 o 
 -28   4  22      189.10      134.99     91.55 o 
 -26   4  22      734.34      893.75     66.32 o 
 -24   4  22       92.22      107.21     50.50 o 
 -22   4  22      647.72      689.63     60.23 o 
 -20   4  22      185.97      157.52     46.31 o 
 -18   4  22      121.71      185.55     37.81 o 
 -16   4  22      301.44      401.01     51.97 o 
 -14   4  22      321.04      368.00     52.55 o 
 -12   4  22      529.13      526.12     66.84 o 
 -10   4  22     1381.06     1461.83     67.24 o 
  -8   4  22       43.40       32.65     44.89 o 
  -6   4  22      205.68      187.88     50.07 o 
  -4   4  22       25.04       33.58     44.74 o 
  -2   4  22        1.88       -3.17     51.95 o 
   0   4  22       15.71       32.07     67.62 o 
 -27   5  22       19.18        3.05     74.70 o 
 -25   5  22       83.23       42.00     79.88 o 
 -23   5  22      162.62      115.44     52.51 o 
 -21   5  22      100.48       75.36     60.53 o 
 -19   5  22      763.01      784.36     45.75 o 
 -17   5  22        8.66       -6.77     35.02 o 
 -15   5  22     1138.43     1037.16     62.15 o 
 -13   5  22      232.50      279.59     49.70 o 
 -11   5  22       42.56       70.57     48.40 o 
  -9   5  22      225.55      293.45     49.58 o 
  -7   5  22       26.94       37.18     49.52 o 
  -5   5  22      695.40      968.69     87.08 o 
  -3   5  22        1.19      -25.38     77.48 o 
  -1   5  22        1.42        5.34     80.78 o 
 -26   6  22        0.49       41.44     73.53 o 
 -24   6  22        1.73      -83.62     83.62 o 
 -22   6  22      298.96      399.63     83.69 o 
 -20   6  22        8.40       -3.49     46.56 o 
 -18   6  22      507.67      547.09     45.58 o 
 -16   6  22       10.90       51.06     38.07 o 
 -14   6  22      688.14      760.04     47.26 o 
 -12   6  22        5.56      -33.99     49.10 o 
 -10   6  22      445.95      450.43     54.29 o 
  -8   6  22      282.87      329.53     70.14 o 
  -6   6  22      117.18       97.47     72.17 o 
  -4   6  22       28.09       22.82     76.05 o 
  -2   6  22       51.74      104.16     75.01 o 
 -23   7  22       59.53      -15.04     69.64 o 
 -21   7  22      525.36      440.06     63.21 o 
 -19   7  22       51.56        3.72     46.91 o 
 -17   7  22      345.27      376.31     53.87 o 
 -15   7  22      137.58      159.26     50.56 o 
 -13   7  22       17.71        8.67     54.48 o 
 -11   7  22        0.91      -53.70     53.70 o 
  -9   7  22      196.95      177.79     65.93 o 
  -7   7  22       39.93       -9.23     60.97 o 
  -5   7  22      180.89      128.21     67.03 o 
  -3   7  22        4.95       63.86     67.70 o 
 -20   8  22      164.75      204.93     50.34 o 
 -18   8  22        0.72       -3.63     60.60 o 
 -16   8  22       11.98      -18.27     73.34 o 
 -14   8  22       19.88       95.51     77.13 o 
 -12   8  22       13.27       -8.65     82.98 o 
 -10   8  22      446.84      386.34     57.04 o 
  -8   8  22      288.13      274.60     56.38 o 
  -6   8  22       23.92      122.16     66.40 o 
 -15   9  22       41.43       36.16     78.24 o 
 -13   9  22      380.06      423.53     91.52 o 
 -11   9  22        8.29       -8.05     73.78 o 
 -29   1  23      447.23      537.08     67.38 o 
 -27   1  23      108.98      138.72     62.09 o 
 -25   1  23        2.69       18.62     55.18 o 
 -23   1  23      227.03      171.06     53.22 o 
 -21   1  23        1.29      -21.85     49.18 o 
 -19   1  23      123.12       95.15     50.17 o 
 -17   1  23      154.33      107.96     48.72 o 
 -15   1  23      214.94      216.43     50.93 o 
 -13   1  23       42.62       36.55     48.57 o 
 -11   1  23     1308.77     1175.03     64.03 o 
  -9   1  23      720.46      904.38     60.92 o 
  -7   1  23        9.32       22.09     50.41 o 
  -5   1  23      262.37      334.93     57.82 o 
  -3   1  23        1.87       34.64     55.20 o 
  -1   1  23        0.51       12.36     58.59 o 
 -28   2  23      557.33      504.77     69.85 o 
 -26   2  23      719.24      687.74     62.11 o 
 -24   2  23     1620.98     1380.71    159.02 o 
 -22   2  23      596.55      647.36     62.96 o 
 -20   2  23     1011.74     1025.58     60.45 o 
 -18   2  23      457.38      533.67     52.19 o 
 -16   2  23      399.82      477.26     73.49 o 
 -14   2  23       14.36       30.56     46.29 o 
 -12   2  23       39.62       54.09     49.33 o 
 -10   2  23      168.17       92.50     52.61 o 
  -8   2  23       67.64      116.36     51.80 o 
  -6   2  23       61.88       87.04     48.03 o 
  -4   2  23      220.61      187.93     56.45 o 
  -2   2  23       12.63        8.35     55.97 o 
   0   2  23       35.53       28.64     51.85 o 
 -27   3  23     2205.11     2415.16    131.67 o 
 -25   3  23      182.13      244.78     55.16 o 
 -23   3  23      436.52      535.13     58.90 o 
 -21   3  23      697.77      739.87     58.80 o 
 -19   3  23       20.55       55.04     48.54 o 
 -17   3  23     1187.31     1284.83     65.71 o 
 -15   3  23      801.18      814.19     58.17 o 
 -13   3  23     1061.90      991.88     66.25 o 
 -11   3  23     1269.40     1307.73     66.50 o 
  -9   3  23      583.49      624.23     62.18 o 
  -7   3  23      208.95      215.19     61.97 o 
  -5   3  23      102.27      105.72     48.22 o 
  -3   3  23       10.24       -4.36     53.18 o 
  -1   3  23      199.82      161.36     51.91 o 
 -26   4  23      376.75      453.56     64.59 o 
 -24   4  23        0.52      -13.68     52.40 o 
 -22   4  23      910.53     1010.26     67.40 o 
 -20   4  23       36.87       19.38     47.90 o 
 -18   4  23      758.24      858.03     47.98 o 
 -16   4  23       79.43       91.78     50.12 o 
 -14   4  23        5.65      -10.79     49.46 o 
 -12   4  23      136.21      100.77     50.74 o 
 -10   4  23      106.37      112.86     49.60 o 
  -8   4  23      331.31      359.76     55.86 o 
  -6   4  23      377.86      421.82     54.51 o 
  -4   4  23      209.53      109.33     52.93 o 
  -2   4  23      150.44       74.78     81.10 o 
 -25   5  23      274.06      292.90     86.92 o 
 -23   5  23      131.44      105.82     49.58 o 
 -21   5  23     1482.13     1732.81     74.99 o 
 -19   5  23       10.30       50.51     40.27 o 
 -17   5  23      473.02      599.50     45.75 o 
 -15   5  23       51.92       54.75     51.33 o 
 -13   5  23      141.75      149.26     49.84 o 
 -11   5  23       12.31      -12.42     45.71 o 
  -9   5  23       51.86       -0.15     50.87 o 
  -7   5  23        2.52        7.67     45.21 o 
  -5   5  23      103.20      154.34     75.20 o 
  -3   5  23      105.81       30.72     80.87 o 
 -24   6  23      393.43      429.12     95.07 o 
 -22   6  23       67.04       44.60     77.07 o 
 -20   6  23      457.12      440.52     63.07 o 
 -18   6  23       89.64       62.20     41.76 o 
 -16   6  23       15.82       -9.80     39.77 o 
 -14   6  23       63.90       37.07     40.56 o 
 -12   6  23      371.16      498.82     53.13 o 
 -10   6  23      486.18      403.34     73.51 o 
  -8   6  23       50.15       26.69     71.21 o 
  -6   6  23       60.43       89.55     79.38 o 
  -4   6  23       63.57       65.15     79.29 o 
 -21   7  23       56.90       48.07     49.93 o 
 -19   7  23       10.81      -42.84     52.21 o 
 -17   7  23      104.57       29.76     53.46 o 
 -15   7  23       63.77       27.80     46.51 o 
 -13   7  23      106.94      109.18     50.22 o 
 -11   7  23        7.07       12.81     63.08 o 
  -9   7  23       12.86       67.40     65.66 o 
  -7   7  23       40.84       76.13     66.42 o 
 -18   8  23      252.08      392.43     85.56 o 
 -16   8  23        6.81       16.63     71.37 o 
 -14   8  23      766.48      819.57     93.15 o 
 -12   8  23      121.09      154.38     75.46 o 
 -10   8  23      160.62      122.52     58.51 o 
 -28   0  24      397.05      349.84     91.17 o 
 -26   0  24        4.70       84.78     89.83 o 
 -24   0  24     2866.89     2651.27    132.07 o 
 -22   0  24      217.04      153.13     70.12 o 
 -20   0  24     1508.95     1532.77    106.13 o 
 -18   0  24     1770.02     1894.60    110.97 o 
 -16   0  24      255.26      204.45     70.92 o 
 -14   0  24      427.15      271.53     83.55 o 
 -12   0  24      484.78      499.44     76.63 o 
 -10   0  24      250.49      202.88     70.26 o 
  -8   0  24       41.45       81.04     75.35 o 
  -6   0  24      237.16      339.85     85.94 o 
  -4   0  24       16.07       81.30     84.41 o 
  -2   0  24        0.36       31.80     84.21 o 
 -27   1  24       11.04       79.75     62.58 o 
 -25   1  24     1834.08     1846.19    126.35 o 
 -23   1  24       34.13       36.60     55.64 o 
 -21   1  24       25.49      -16.93     53.55 o 
 -19   1  24       57.37       51.73     50.26 o 
 -17   1  24      166.99      152.83     51.27 o 
 -15   1  24      413.45      352.48     56.78 o 
 -13   1  24       21.52      -10.89     53.14 o 
 -11   1  24      679.51      643.47     57.23 o 
  -9   1  24      359.25      354.85     53.95 o 
  -7   1  24       34.05       29.37     53.11 o 
  -5   1  24      217.56      324.46     59.71 o 
  -3   1  24      177.31      140.68     53.26 o 
 -26   2  24       21.15       32.86     60.97 o 
 -24   2  24        6.47        8.65     57.26 o 
 -22   2  24      245.55      256.55     52.04 o 
 -20   2  24        1.49        9.04     53.99 o 
 -18   2  24      165.10      199.18     97.31 o 
 -16   2  24      749.06      746.57     59.57 o 
 -14   2  24       39.49       10.69     47.98 o 
 -12   2  24      416.82      417.36     60.77 o 
 -10   2  24        0.35        2.00     53.10 o 
  -8   2  24      820.44      872.35     66.15 o 
  -6   2  24      130.75      202.27     81.08 o 
  -4   2  24        2.93       26.77     48.54 o 
  -2   2  24        8.78       34.06     52.78 o 
 -27   3  24      263.49      249.96     67.06 o 
 -25   3  24      107.44       96.27     60.61 o 
 -23   3  24       54.49       -5.32     56.34 o 
 -21   3  24      128.93      117.73     48.19 o 
 -19   3  24      536.32      434.43     57.27 o 
 -17   3  24       61.18       81.98     48.17 o 
 -15   3  24      231.98      247.67     52.00 o 
 -13   3  24      173.82       84.05     50.11 o 
 -11   3  24       83.48       38.60     46.37 o 
  -9   3  24        1.00       69.10     55.29 o 
  -7   3  24      164.80      239.95     54.09 o 
  -5   3  24       15.41       10.28     53.28 o 
  -3   3  24       36.48       36.50     49.02 o 
 -26   4  24       63.14       16.60     57.95 o 
 -24   4  24       73.98       40.13     53.22 o 
 -22   4  24      249.77      273.23     54.39 o 
 -20   4  24      632.75      640.21     59.02 o 
 -18   4  24      929.86      977.58     69.75 o 
 -16   4  24      141.06      205.75     55.66 o 
 -14   4  24      494.18      493.02     85.01 o 
 -12   4  24      225.88      247.29     49.58 o 
 -10   4  24       90.81       87.29     53.93 o 
  -8   4  24      590.37      809.06     65.51 o 
  -6   4  24      601.89      582.35     58.25 o 
  -4   4  24        5.31        6.99     54.42 o 
 -23   5  24      173.32      146.86     53.08 o 
 -21   5  24      133.51      155.52     64.59 o 
 -19   5  24       81.82       84.66     40.87 o 
 -17   5  24        1.69       30.57     41.78 o 
 -15   5  24        5.92      -37.89     50.49 o 
 -13   5  24        2.06      -10.97     49.41 o 
 -11   5  24        1.09       -3.57     51.57 o 
  -9   5  24        3.48       28.29     47.05 o 
  -7   5  24      152.28      243.65     79.03 o 
  -5   5  24      376.59      439.08     89.46 o 
 -22   6  24      116.35       81.84     86.03 o 
 -20   6  24      469.24      588.56     48.27 o 
 -18   6  24        2.85      -20.41     42.35 o 
 -16   6  24       50.93       69.42     43.62 o 
 -14   6  24       39.89        2.03     41.08 o 
 -12   6  24       30.39       11.71     52.38 o 
 -10   6  24      183.82      176.84     77.88 o 
  -8   6  24      141.43       96.09     77.21 o 
 -19   7  24       12.80       83.94     52.36 o 
 -17   7  24       56.76       48.40     54.70 o 
 -15   7  24        8.42        8.91     69.36 o 
 -13   7  24       84.42       82.21     57.71 o 
 -11   7  24        3.09      -24.16     79.00 o 
 -27   1  25     2266.68     3019.56    146.74 o 
 -25   1  25     1410.80     1659.51     87.34 o 
 -23   1  25      132.04      122.05     64.21 o 
 -21   1  25      305.01      266.66     57.45 o 
 -19   1  25       67.62       46.06     51.32 o 
 -17   1  25      115.67      108.90     51.07 o 
 -15   1  25      730.38      699.75     58.25 o 
 -13   1  25      180.76      304.92     64.83 o 
 -11   1  25      290.97      213.88     54.20 o 
  -9   1  25      890.44      996.34     68.88 o 
  -7   1  25        6.16       14.63     52.95 o 
  -5   1  25       13.07       33.57     53.78 o 
 -26   2  25       99.69      181.49     64.17 o 
 -24   2  25       22.90       13.82     58.27 o 
 -22   2  25       34.48       -3.72     57.52 o 
 -20   2  25       24.22        2.66     48.84 o 
 -18   2  25      157.43      203.16     54.55 o 
 -16   2  25        0.63      -36.77     49.76 o 
 -14   2  25      680.04      559.13     57.96 o 
 -12   2  25        2.54       38.40     51.55 o 
 -10   2  25      732.38      781.77     63.84 o 
  -8   2  25       18.49       84.03     58.97 o 
  -6   2  25       62.24       53.42     54.49 o 
 -25   3  25       91.29      110.56     53.10 o 
 -23   3  25      105.59       54.96     52.76 o 
 -21   3  25        1.50       89.98     55.30 o 
 -19   3  25      347.19      349.67     57.55 o 
 -17   3  25      227.18      195.28     52.58 o 
 -15   3  25      179.96      182.54     48.32 o 
 -13   3  25      188.82      193.05     56.21 o 
 -11   3  25       39.37       45.95     55.69 o 
  -9   3  25      243.38      235.67     55.94 o 
  -7   3  25      125.25      226.95     60.69 o 
  -5   3  25       12.52       32.33     78.81 o 
 -24   4  25      248.95      306.46     57.27 o 
 -22   4  25      347.77      317.36     56.04 o 
 -20   4  25      351.02      382.05     59.21 o 
 -18   4  25      212.29      194.83     56.95 o 
 -16   4  25       37.55       43.77     49.29 o 
 -14   4  25        0.90      -38.53     54.64 o 
 -12   4  25        3.00        8.20     51.56 o 
 -10   4  25        1.86      -35.54     50.79 o 
  -8   4  25      272.58      248.26     58.45 o 
 -21   5  25      405.38      598.27     63.00 o 
 -19   5  25      169.92      228.48     43.66 o 
 -17   5  25      276.93      253.62     44.45 o 
 -15   5  25        4.14        1.80     45.41 o 
 -13   5  25        4.78      -25.74     49.03 o 
 -11   5  25        0.44      -44.17     51.05 o 
  -9   5  25       64.47       66.27     49.43 o 
 -20   6  25       39.01       54.84     40.84 o 
 -18   6  25       24.06      -17.15     41.94 o 
 -16   6  25       34.31       27.39     43.41 o 
 -14   6  25      171.89      113.11     49.53 o 
 -12   6  25      147.06      199.09     75.64 o 
 -24   0  26        8.69      -29.97     88.72 o 
 -22   0  26      567.86      550.27     91.08 o 
 -20   0  26      364.69      407.44     87.62 o 
 -18   0  26        8.39       68.86     79.37 o 
 -16   0  26      590.04      650.11     95.19 o 
 -14   0  26      542.13      522.94     82.83 o 
 -12   0  26        8.67       35.26     75.84 o 
 -10   0  26      121.51      295.08     82.49 o 
  -8   0  26      458.47      289.77     97.84 o 
 -25   1  26      207.14      256.81     63.73 o 
 -23   1  26     1255.02     1235.76     75.75 o 
 -21   1  26        0.13       11.00    103.48 o 
 -19   1  26      358.99      389.99     57.32 o 
 -17   1  26       29.07       53.05     49.63 o 
 -15   1  26       19.58       39.99     56.22 o 
 -13   1  26       19.10      -33.29     74.50 o 
 -11   1  26      161.62      147.09     54.69 o 
  -9   1  26       35.09       82.52     55.47 o 
  -7   1  26       25.26       37.05     57.12 o 
 -24   2  26       34.08      -24.93     81.18 o 
 -22   2  26      337.41      328.44     62.14 o 
 -20   2  26      220.26      187.34     54.15 o 
 -18   2  26      509.32      456.27     55.37 o 
 -16   2  26      185.45      142.66     49.78 o 
 -14   2  26       84.74        3.60     54.14 o 
 -12   2  26       19.44      -73.40     73.52 o 
 -10   2  26       33.27        1.25     53.92 o 
  -8   2  26        3.53       11.83     59.51 o 
 -23   3  26       86.85      114.52     57.45 o 
 -21   3  26       88.69      201.76     58.14 o 
 -19   3  26      262.53      318.80     56.96 o 
 -17   3  26      334.93      350.31     55.13 o 
 -15   3  26      104.82       88.77     55.17 o 
 -13   3  26       83.44       21.16     50.98 o 
 -11   3  26      180.43      172.50     73.09 o 
  -9   3  26      193.19      198.27     67.53 o 
 -22   4  26       94.87       57.88     58.68 o 
 -20   4  26      144.96      121.79     54.21 o 
 -18   4  26       19.58       64.62     54.70 o 
 -16   4  26       40.95       22.05     56.33 o 
 -14   4  26       58.59       -0.89     52.37 o 
 -12   4  26        0.10      -42.88     61.15 o 
 -10   4  26        4.30        4.45     54.98 o 
 -17   5  26       32.31       11.24     40.70 o 
 -15   5  26       12.83      -15.92     49.87 o 
 -21   1  27      160.26      194.55     52.66 o 
 -19   1  27       49.90       26.08     58.09 o 
 -17   1  27      125.97      170.03     58.62 o 
 -15   1  27        1.34      -56.46     56.46 o 
 -13   1  27      242.58      317.82     58.68 o 
 -11   1  27       23.67       71.96     55.78 o 
 -20   2  27       13.90       97.16     59.01 o 
 -18   2  27       18.00        9.91     56.44 o 
 -16   2  27        9.68      -15.83     54.93 o 
 -14   2  27        1.40      -36.04     53.10 o 
 -12   2  27      135.40       84.41     57.50 o 
 -19   3  27      786.80      927.09     73.28 o 
 -17   3  27       70.91        2.29     56.53 o 
 -15   3  27      240.90      207.96     53.63 o 
                                                 
